# Supplementary material for: Spatial Transcriptomics Reveals Transcriptomic and Immune Microenvironment Reprogramming during Thyroid Carcinoma Dedifferentiation
Source: Adv Sci (Weinh). 2025 Sep 4;12(44):e06925. doi: 10.1002/advs.202506925 (PMC12667454; doi:10.1002/advs.202506925)
Supplement: Supplementary file 2 — Supporting Information [file ADVS-12-e06925-s001.xlsx]

## Sheet: Table S1
Table S1.Clinical information of the seven patients included for spatial transcriptomics.
ID	Sex	Age	BMI	Pathological type 1	Pathological type 2	Pathological distribution	T	N	M	Stage	Postoperative therapy	Survival days	Status	CK19_Papillary	TTF_Papillary	Galectin3_Papillary	CD56_Papillary	TG_Papillary	TPO_Papillary	CK19_Anaplastic	TTFnegative1_Anaplastic	Galectin3_Anaplastic	CD56_Anaplastic	TG_Anaplastic	TPO_Positive_Anaplastic
P12	Female	75	20.83	PTC	ATC	separate	2	1	1	IVC	NA	110	dead	NA	NA	NA	NA	NA	NA	positive	positive	NA	positive	negative	negative
P17	male	56	25.56	PTC	ATC(SCC)	separate	4A	1	0	IVB	radiotherapy	216	dead	positive	positive	positive	positive	positive	positive	positive	positive	positive	negative	negative	negative
P26	Female	76	18.8273	PTC	ATC(SCC)	separate	2	0	0	IVA	NA	59	dead	positive	positive	NA	NA	positive	NA	NA	negative	NA	NA	negative	NA
P32	Female	60	23.46	PTC	ATC	mixture	4A	1	0	IVB	NA	58	dead	NA	NA	NA	NA	NA	NA	NA	positive	NA	NA	negative	NA
P44	Female	65	13.46	PTC	ATC	mixture	4A	1	0	IVB	NA	37	dead	NA	NA	NA	NA	NA	NA	NA	NA	NA	NA	NA	NA
P83	male	65	19.05	PTC	ATC(SCC)	mixture	4A	1	0	IVB	radiotherapy	470	dead	positive	positive	NA	NA	positive	positive	positive	negative	NA	NA	negative	negative
P98	Female	73	21.64	PTC	PDTC	separate	4A	1	0	IVB	NA	829	dead	positive	positive	negative	negative	positive	negative	positive	positive	positive	positive	positive	negative

## Sheet: Table S2
Table S2.Single-sample differential gene expression analysis in spatial transcriptomics (ATC/PDTC vs co-occuring DTC).
Gene_names	p_val	avg_log2FC	pct.1	pct.2	p_val_adj	Sample
ENO1	0	2.12541319113044	1	0.916	0	P12
PLPP3	0	-2.74985	0.769	1	0	P12
NTNG1	0	2.16146001866183	0.877	0.079	0	P12
SELENBP1	0	-2.92983	0.605	1	0	P12
S100A14	0	-3.07523	0.603	0.998	0	P12
S100A1	0	-3.35037	0.699	1	0	P12
RAB25	0	-2.16776	0.504	0.999	0	P12
CRABP2	0	-3.03456	0.691	1	0	P12
TSTD1	0	-2.25823	0.842	1	0	P12
ATP1B1	0	-4.22742	0.874	1	0	P12
CHI3L1	0	-3.3714	0.905	1	0	P12
TP53BP2	0	-1.90871	0.913	1	0	P12
ENAH	0	-1.74858	0.861	0.999	0	P12
RNF187	0	-2.12515	0.991	1	0	P12
RAB4A	0	-1.93993	0.815	1	0	P12
EPCAM	0	-3.13182	0.663	1	0	P12
TMSB10	0	2.00351103547475	1	1	0	P12
FN1	0	-1.61899	1	1	0	P12
IGFBP5	0	4.05859085093908	0.997	0.458	0	P12
ATP13A4	0	-2.46857	0.522	0.997	0	P12
SLC34A2	0	-2.79382	0.554	0.997	0	P12
CXCL1	0	2.31333646761659	0.886	0.071	0	P12
CXCL5	0	1.99768600432029	0.879	0.053	0	P12
PARM1	0	-2.76968	0.572	0.999	0	P12
CCNI	0	-1.92519	1	1	0	P12
NPNT	0	-2.52048	0.858	1	0	P12
PDE5A	0	-2.02091	0.76	0.999	0	P12
PDE8B	0	-2.66271	0.533	0.996	0	P12
CSF2	0	2.50912974278205	0.9	0.089	0	P12
GPX3	0	-2.38876	1	1	0	P12
SQSTM1	0	-1.5127	1	1	0	P12
F13A1	0	3.40721102853304	0.999	0.509	0	P12
ID4	0	-2.24248	0.573	0.996	0	P12
DDR1	0	-2.33372	0.586	0.997	0	P12
TAPBP	0	1.7406981930697	1	0.999	0	P12
CDKN1A	0	-2.03899	0.862	1	0	P12
OGFRL1	0	2.32481987306364	1	0.5	0	P12
NT5E	0	2.73370164819673	0.951	0.179	0	P12
CD24	0	-3.46019	0.819	1	0	P12
TNFAIP3	0	3.02949771354581	0.99	0.275	0	P12
IYD	0	-3.41084	0.649	1	0	P12
AKAP12	0	2.84544414617769	0.954	0.197	0	P12
FAM126A	0	2.29458486102589	0.972	0.289	0	P12
CLDN4	0	-2.47688	0.727	1	0	P12
TFPI2	0	4.27292686337719	0.992	0.101	0	P12
PDK4	0	-2.90777	0.748	0.998	0	P12
SERPINE1	0	3.44558137665127	1	0.362	0	P12
CTSB	0	-1.96812	1	1	0	P12
CLU	0	-2.75167	0.997	1	0	P12
EIF4EBP1	0	2.30864117058877	0.994	0.486	0	P12
CTHRC1	0	2.82424584493191	0.994	0.226	0	P12
TG	0	-5.06622	0.845	1	0	P12
VIM	0	1.88009832631126	1	1	0	P12
CXCL12	0	3.40030012910927	0.996	0.314	0	P12
ARHGAP22	0	2.28740631740814	0.96	0.267	0	P12
ADAMTS14	0	2.78279984827541	0.939	0.139	0	P12
PLAU	0	3.43108883647336	1	0.735	0	P12
PDCD4	0	-2.54646	0.967	1	0	P12
DKK3	0	3.90584197044895	0.996	0.456	0	P12
LRP4	0	-2.39194	0.704	0.997	0	P12
DTX4	0	-2.19985	0.579	0.999	0	P12
AHNAK	0	2.30614345941021	1	0.944	0	P12
CASP4	0	2.15872967712683	0.978	0.329	0	P12
APLP2	0	-1.64526	0.999	1	0	P12
CCND2	0	-1.9231	0.953	1	0	P12
CD163	0	3.1495681829565	0.999	0.392	0	P12
GPRC5A	0	-2.6029	0.702	1	0	P12
LMO3	0	-2.50651	0.857	1	0	P12
LRRK2	0	-3.07492	0.812	1	0	P12
KRT7	0	-1.78071	0.996	1	0	P12
PEBP1	0	-1.80232	0.974	1	0	P12
GJB2	0	3.36954350920023	0.954	0.06	0	P12
MMP14	0	4.22228668808528	1	0.562	0	P12
SFTA3	0	-2.95336	0.739	0.999	0	P12
NPC2	0	-2.15132	1	1	0	P12
TSHR	0	-2.40888	0.567	1	0	P12
SLC25A29	0	-2.04566	0.857	1	0	P12
SNX22	0	-2.50324	0.503	0.996	0	P12
SEMA7A	0	2.30337844732161	0.923	0.09	0	P12
HAPLN3	0	2.95705913644505	0.99	0.345	0	P12
ANPEP	0	2.54828255941299	0.978	0.193	0	P12
MT2A	0	3.96990155283675	0.999	0.34	0	P12
PFN1	0	1.59895499294077	1	1	0	P12
EIF4A1	0	1.64778601457754	1	1	0	P12
KCNJ16	0	-2.21229	0.433	0.993	0	P12
GPRC5C	0	-2.12741	0.439	0.993	0	P12
ACTG1	0	-1.67993	1	1	0	P12
TUBB6	0	2.21676752139504	0.996	0.622	0	P12
CD70	0	2.63393225130086	0.927	0.104	0	P12
BST2	0	2.79430501629568	1	0.724	0	P12
GDF15	0	-2.87079	0.655	0.995	0	P12
PLAUR	0	2.48539376252586	0.995	0.45	0	P12
MYH14	0	-2.389	0.557	0.999	0	P12
UBE2C	0	2.2774286491199	0.922	0.187	0	P12
LGALS1	0	3.42636119522735	1	0.999	0	P12
TSPO	0	2.60088870362935	1	0.728	0	P12
CD99	0	2.34337240964118	1	0.769	0	P12
TMSB4X	0	3.61354196673495	1	1	0	P12
PCSK1N	0	-2.21496	0.494	1	0	P12
CITED1	0	-4.21125	0.718	1	0	P12
SRPX2	0	2.62557262207456	0.949	0.192	0	P12
MT-ND1	0	-2.55815	1	1	0	P12
MT-ND2	0	-2.5056	1	1	0	P12
MT-CO2	0	-2.62983	1	1	0	P12
MT-ATP6	0	-2.94439	0.999	1	0	P12
MT-CO3	0	-3.06119	1	1	0	P12
MT-ND3	0	-2.47743	0.997	1	0	P12
MT-ND4L	0	-2.50197	1	1	0	P12
MT-ND4	0	-2.73328	0.999	1	0	P12
MT-ND5	0	-2.35508	0.996	1	0	P12
MT-ND6	0	-2.10998	1	1	0	P12
MT-CYB	0	-2.31723	1	1	0	P12
MYOF	4.65304076383212e-308	1.68460959683568	1	0.979	8.35918773222441e-304	P12
DDIT3	6.46955451993327e-308	-2.6215	0.89	0.999	1.16225546950601e-303	P12
SLC20A1	2.24768262192133e-307	1.96041633999596	1	0.87	4.03796183028167e-303	P12
KLHDC8A	3.23522618275676e-307	-2.21135	0.398	0.988	5.81208383732252e-303	P12
CLDN7	1.10286399395419e-306	-2.11064	0.797	1	1.9812951651387e-302	P12
WDR26	1.3023318392782e-306	-1.53253	0.989	1	2.33963914926328e-302	P12
DSP	3.31211700739693e-306	-1.82364	0.949	1	5.95021820378859e-302	P12
DIO2	7.99140697211757e-306	-2.47089	0.636	0.996	1.43565626254092e-301	P12
ECM1	3.09444872493698e-305	-2.64873	0.845	0.999	5.55917713434929e-301	P12
CIRBP	3.42447578802058e-305	-1.39935	1	1	6.15207075317898e-301	P12
ALDH3A2	4.62499168937199e-305	-1.95517	0.757	0.999	8.30879756995679e-301	P12
EPHX1	5.89229651898278e-305	-1.73251	0.888	1	1.05855106963526e-300	P12
AFF1	2.36448538125386e-304	-1.77304	0.888	1	4.24779798742255e-300	P12
SERPINH1	1.08330257200052e-303	2.27947780645615	0.999	0.938	1.94615307059893e-299	P12
NTRK2	1.53910621777932e-303	-1.87388	0.848	0.999	2.76500432024055e-299	P12
PBX1	2.2206885108232e-303	-2.04635	0.427	0.986	3.98946690969388e-299	P12
CCL2	3.23967269357148e-303	2.43835290044332	0.982	0.392	5.82007199400116e-299	P12
PASK	8.17839169138541e-303	-2.75607	0.755	0.996	1.46924806735739e-298	P12
COMT	2.65046858268246e-302	1.98285363742083	1	0.805	4.76156680878903e-298	P12
S100A4	3.35556409032192e-302	1.79080189411213	1	0.999	6.02827088826332e-298	P12
PHLDA3	5.40000084993851e-302	-1.84193	0.665	0.997	9.70110152691454e-298	P12
RHOU	5.93026059272714e-302	-1.94641	0.696	0.998	1.06537131548343e-297	P12
ALDH9A1	8.08562541938207e-302	-1.74946	0.951	1	1.45258260659199e-297	P12
COX7A1	2.02527245494851e-301	-2.24836	0.415	0.988	3.638401965315e-297	P12
PLEKHO1	3.46107443209008e-301	2.13508050855605	0.999	0.474	6.21782021724984e-297	P12
EHBP1L1	4.4870200733107e-301	2.10485430008218	1	0.719	8.06093156170268e-297	P12
PCP4	4.51088245650695e-301	-2.05955	0.232	0.975	8.10380033311474e-297	P12
TOMM20	4.81682355147969e-301	-1.72441	0.954	1	8.65342351023326e-297	P12
OCLN	2.53767266180237e-300	-2.11092	0.433	0.987	4.55892893692796e-296	P12
LRIG3	4.44714624902576e-300	-2.10931	0.457	0.985	7.98929823637479e-296	P12
PLTP	1.00865332477283e-299	2.87635586665493	0.999	0.447	1.81204569795439e-295	P12
TCEA3	4.21469782247636e-299	-1.91253	0.384	0.988	7.57170463807878e-295	P12
DYNLL2	4.91349036901494e-299	-1.5801	0.954	1	8.82708544793534e-295	P12
COTL1	6.86965697882609e-299	2.45814425447137	1	0.511	1.23413387624611e-294	P12
ACTN1	9.62994871792757e-299	1.94761869980546	1	0.904	1.73002028717569e-294	P12
SERF2	1.16307123809726e-298	1.62838729813574	1	0.994	2.08945747924173e-294	P12
ESRP1	2.7572078602834e-298	-2.05923	0.436	0.987	4.95332392099914e-294	P12
KCNJ15	1.90838701981137e-297	-1.79838	0.826	0.999	3.42841728109113e-293	P12
MUC1	1.90913144938395e-297	-2.22658	0.651	0.998	3.42975464881826e-293	P12
TPD52L1	3.99961569652571e-297	-2.01	0.764	0.996	7.18530959880844e-293	P12
LMNB2	4.60685174510736e-297	2.15845595491184	0.994	0.582	8.27620916008538e-293	P12
MAOA	5.01537734474558e-297	-2.29831	0.446	0.982	9.01012539983544e-293	P12
C1orf115	8.3796609267474e-297	-2.01554	0.37	0.984	1.50540608549017e-292	P12
PPP1R14C	1.43572282639823e-296	-1.94558	0.409	0.988	2.57927605762442e-292	P12
ETS1	1.80994669705218e-296	2.43196669956056	0.997	0.574	3.25156924125424e-292	P12
TAP2	2.1697792128356e-296	2.04158369309347	0.996	0.591	3.89800835585916e-292	P12
PPFIBP1	4.0313252212941e-296	1.90673118991805	0.999	0.909	7.24227576005486e-292	P12
TESC	7.22013433152399e-296	-1.95308	0.489	0.989	1.29709713265829e-291	P12
NAXE	3.78969709018981e-295	-1.81133	0.778	0.995	6.80819082252599e-291	P12
ZYX	4.29946596866544e-295	1.8593636706975	1	0.906	7.72399061270747e-291	P12
PPP1R18	6.05107947329579e-295	1.97874651907404	1	0.533	1.08707642737759e-290	P12
SCX	1.15229625274858e-294	-1.88543	0.517	0.993	2.07010021806283e-290	P12
IL32	1.27432721842104e-294	1.92283880632154	0.96	0.255	2.2893288478934e-290	P12
CXCL3	4.12750853955392e-294	1.97346304967594	0.88	0.138	7.41506909130862e-290	P12
IRF1	3.53193698350306e-293	2.23793086229932	0.994	0.485	6.34512479086325e-289	P12
CSRP1	6.04825790477786e-293	-1.24268	0.999	1	1.08656953259334e-288	P12
CLDN3	1.31439324261201e-292	-1.92452	0.448	0.983	2.36130746035248e-288	P12
RGS5	1.41198944544831e-292	-2.4353	0.535	0.985	2.53663903874788e-288	P12
MYH9	4.34016941622941e-292	2.15202786965274	1	0.817	7.79711435625613e-288	P12
TNFSF10	8.2864911404047e-292	2.32201747093915	0.987	0.422	1.4886681333737e-287	P12
AKT3	2.22964012899958e-291	-1.44344	0.936	1	4.00554849174775e-287	P12
CERS2	3.10250847184413e-291	-1.6147	0.897	0.999	5.57365646966797e-287	P12
DUOX2	3.62368924421354e-291	-2.0208	0.34	0.975	6.50995772722962e-287	P12
PBXIP1	4.23538189517286e-291	-1.86986	0.682	0.996	7.60886357467804e-287	P12
FRMD3	4.56954338021716e-291	-2.04954	0.458	0.979	8.20918468256013e-287	P12
EEF2	8.06071437841488e-291	-0.852394	1	1	1.44810733808223e-286	P12
CAV1	9.92979786555112e-291	2.58291806193866	0.989	0.545	1.78388818654626e-286	P12
NUCKS1	1.91279884058193e-290	-1.22679	0.999	1	3.43634311710544e-286	P12
SCARB2	2.3176747488049e-290	-1.71844	0.912	1	4.163702686228e-286	P12
PLOD2	7.7260320508211e-290	-1.36788	0.996	1	1.38798165793001e-285	P12
CXCL8	1.63681653167066e-289	2.29476939484567	0.939	0.267	2.94054089914635e-285	P12
PRKAR1A	2.23707929165654e-289	-1.2137	0.997	1	4.01891294746098e-285	P12
LAMC1	2.62238014810402e-289	-1.32573	0.987	1	4.71110593606887e-285	P12
FOXE1	2.79071234318061e-289	-1.86341	0.392	0.98	5.01351472452396e-285	P12
RALA	6.59421958949065e-288	2.08235366904705	0.978	0.5	1.184651549252e-283	P12
CD46	1.22616087488627e-287	-1.36375	0.976	1	2.20279801173318e-283	P12
MICAL2	5.12811270254899e-287	1.97608455201663	0.999	0.793	9.21265447012926e-283	P12
CHST11	5.16039523645326e-287	2.05882174638513	0.992	0.475	9.27065004228828e-283	P12
ZCCHC12	1.18716305990094e-286	-2.60885	0.48	0.977	2.13273843711205e-282	P12
EGR1	1.7971997439661e-286	-2.48031	0.95	0.999	3.2286693400351e-282	P12
GREM1	1.99207253885106e-286	1.72977781169998	0.838	0.09	3.57875831604594e-282	P12
TPM1	2.55377656909048e-286	1.47372881575866	1	0.997	4.58785960637104e-282	P12
PLAT	3.01189491308746e-286	2.08912607674471	0.889	0.188	5.41086921136162e-282	P12
PSMB9	3.54609636405678e-286	2.03165887405809	1	0.716	6.370562118028e-282	P12
CREG1	4.22351307640869e-286	-1.63146	0.921	0.999	7.5875412417682e-282	P12
ACOT7	5.48994768838049e-286	1.95177935583357	0.936	0.313	9.86269102217555e-282	P12
NCF2	6.40920882100172e-286	2.35269348483231	0.987	0.312	1.15141436469296e-281	P12
SH3BGRL3	1.21367410300697e-285	1.57554008389028	1	0.998	2.18036552605202e-281	P12
EEF1A2	2.01671847392094e-284	-1.91399	0.083	0.931	3.62303473839897e-280	P12
RGL3	8.39311690248884e-284	-1.69007	0.621	0.993	1.50782345153212e-279	P12
ARNTL2	1.10614883841932e-283	1.94140048085847	0.909	0.204	1.98719638822031e-279	P12
SMIM14	1.61305806580635e-283	-1.82568	0.705	0.997	2.8978588152211e-279	P12
SALL1	2.64596145640342e-283	-1.88681	0.18	0.951	4.75346975642874e-279	P12
CERS4	4.0079698137939e-283	-1.93258	0.429	0.974	7.20031777048073e-279	P12
COLGALT1	8.57753821656284e-283	1.86370110343584	0.999	0.574	1.54095474060551e-278	P12
TACC1	1.35405079826093e-282	1.72301017202176	0.999	0.819	2.43255225907575e-278	P12
APOL6	3.11997173926633e-282	1.94756475943865	0.969	0.433	5.60502922959196e-278	P12
SLC41A1	1.66371055714129e-281	-1.69895	0.594	0.99	2.98885601590432e-277	P12
F11R	5.8216024049001e-281	-1.57559	0.734	0.995	1.0458508720403e-276	P12
ETNK2	1.01371683831208e-280	-1.92809	0.198	0.949	1.82114230002765e-276	P12
ARL2	1.65800108221436e-280	1.92442476221529	0.99	0.619	2.9785989441981e-276	P12
ADGRG1	1.88937247450425e-280	-1.70624	0.337	0.966	3.39425765044689e-276	P12
CTSH	6.47045018671204e-280	-1.62787	0.89	1	1.16241637604282e-275	P12
CKLF	1.7286288967531e-279	1.72301124761195	0.996	0.569	3.10548181301694e-275	P12
PATJ	2.89112770952396e-279	-1.68501	0.499	0.982	5.19391093015979e-275	P12
DAPK2	3.28819281129125e-279	-1.85457	0.667	0.987	5.90723838548474e-275	P12
IFI27	4.05218029405784e-279	2.43758671849207	0.974	0.422	7.27974189827491e-275	P12
KSR2	4.57750941978441e-279	-1.80369	0.073	0.925	8.22349567264269e-275	P12
TYMP	6.70149299094749e-279	2.22768931935094	1	0.511	1.20392321582372e-274	P12
MFAP5	7.30751522743731e-279	2.01943880811145	0.83	0.096	1.31279511060911e-274	P12
DBI	8.93746296556036e-279	-1.89019	0.872	1	1.60561522176292e-274	P12
S100A13	3.5617939072439e-278	-1.17131	1	1	6.39876275436366e-274	P12
ELL2	4.55606272950117e-278	1.68721041788067	0.996	0.68	8.18496669354884e-274	P12
CAMSAP2	6.57134934123288e-278	-1.38996	0.931	0.999	1.18054290915249e-273	P12
DDR2	7.37036417881161e-278	-2.18157	0.409	0.971	1.32408592472351e-273	P12
PSMB10	1.34754261440226e-277	1.81745630448476	0.996	0.594	2.42086030677365e-273	P12
SH3BGRL2	2.54395602105031e-277	-1.77866	0.436	0.973	4.57021699181688e-273	P12
C1orf21	3.7033772041981e-277	-1.64105	0.769	0.994	6.65311714734189e-273	P12
TMEM9	1.59290177513171e-276	-1.61813	0.762	0.992	2.86164803902411e-272	P12
TRAC	2.08415533807079e-276	1.94218249973605	0.996	0.379	3.74418506484417e-272	P12
PPL	6.21530347429573e-276	-1.68928	0.368	0.968	1.11657926915723e-271	P12
SCNN1A	6.88848317911139e-276	-1.68195	0.39	0.974	1.23751600312736e-271	P12
RCN2	7.37932660526909e-276	-1.65538	0.605	0.993	1.32569602463659e-271	P12
SMG5	8.22499531135254e-276	-1.40303	0.875	0.997	1.47762040768448e-271	P12
CPVL	2.28276120666481e-275	-1.59253	0.704	0.994	4.10098050777334e-271	P12
IRF2BP2	4.34245941265823e-275	-1.51153	0.784	0.997	7.80122833484052e-271	P12
PTPRS	5.49312591845752e-275	-1.57411	0.6	0.993	9.86840071250894e-271	P12
STXBP6	9.78506247238107e-275	-1.88414	0.152	0.932	1.75788647316326e-270	P12
CAVIN1	2.8192574821816e-274	1.62691092288552	1	0.845	5.06479606673924e-270	P12
PDCD5	2.97602551861975e-274	1.70776129509117	0.99	0.622	5.34642984420038e-270	P12
REXO2	4.14729299989216e-274	1.84417256876759	1	0.881	7.45061187430626e-270	P12
LIPG	4.43641968326866e-274	-1.83857	0.842	0.993	7.97002796099216e-270	P12
RNF128	8.91161703535218e-274	-1.75494	0.794	0.992	1.60097200040102e-269	P12
SLC25A4	1.01379763914937e-273	-1.72954	0.381	0.974	1.82128745873185e-269	P12
ISCU	1.06172981046194e-273	-1.3118	0.99	1	1.90739760449487e-269	P12
PCSK2	2.13600823894906e-273	-3.07608	0.627	0.979	3.83733880127199e-269	P12
TRABD	5.53467372053978e-273	1.65820594943531	1	0.676	9.94304133894971e-269	P12
CD14	6.14441217422001e-273	2.71119338599869	0.99	0.559	1.10384364709862e-268	P12
SLC7A2	7.02759601142036e-273	-1.73958	0.073	0.907	1.26250762345167e-268	P12
H3F3A	7.67746432533733e-273	-1.10279	0.994	1	1.37925646604685e-268	P12
CTSZ	8.23095969367759e-273	1.72631064836998	1	1	1.47869190896918e-268	P12
APOL2	1.69510244749532e-272	1.8487308320627	0.996	0.633	3.04525154692534e-268	P12
SRPX	1.92059210005496e-272	2.13214456721756	0.845	0.148	3.45034370774874e-268	P12
ANLN	2.47776644792441e-272	1.81457171230601	0.861	0.157	4.45130742369621e-268	P12
CYBRD1	3.65348140115344e-272	-1.62563	0.548	0.984	6.56347933717216e-268	P12
CKAP4	4.88766930110044e-272	1.83771310334379	0.995	0.741	8.78069789942694e-268	P12
SGK3	7.91668394182269e-272	-1.69552	0.811	0.998	1.42223227014845e-267	P12
CALU	1.0988516052041e-271	1.38082969883837	1	0.997	1.97408690874916e-267	P12
ADSS	1.10348664613464e-271	-1.45356	0.96	0.998	1.98241375978088e-267	P12
EHD1	1.35415972538606e-271	1.85043779815716	0.99	0.741	2.43274794665606e-267	P12
DCAF8	1.75614787993813e-271	-1.27764	0.944	1	3.15491966630886e-267	P12
GALNT10	3.10917341089016e-271	1.95701184682416	0.989	0.611	5.58563003266418e-267	P12
YWHAG	1.48316665153775e-270	1.34645971581403	1	0.953	2.66450888948758e-266	P12
PROS1	1.66652315196987e-270	-1.63765	0.513	0.981	2.99390884251387e-266	P12
IGFBP3	3.91606606035635e-270	-2.42602	0.567	0.972	7.03521267743018e-266	P12
GLRX	6.44390422767872e-270	1.80658509882773	0.934	0.306	1.15764739450248e-265	P12
CFL1	1.08574596631236e-269	1.22499216798845	1	1	1.95054262848016e-265	P12
PBX3	2.21716559332654e-269	-1.58733	0.868	0.997	3.98313798841114e-265	P12
MYH10	2.52101368174767e-269	-1.44687	0.849	0.996	4.52900107925968e-265	P12
NFKBIA	6.80426928538838e-269	1.87178952022831	0.999	0.686	1.22238697712002e-264	P12
TOR1AIP1	9.73765893884762e-269	-1.39704	0.857	0.999	1.74937042836398e-264	P12
RAC1	3.46759566247738e-268	1.32786130560256	1	0.959	6.22953560764062e-264	P12
DSE	3.909694217526e-268	1.70660219114843	0.978	0.46	7.02376566178546e-264	P12
TRIM2	5.27223622907645e-268	-1.68444	0.227	0.946	9.47157238553584e-264	P12
TBX3	5.94533357662979e-268	-1.45247	0.908	0.996	1.06807917704154e-263	P12
LAMB3	7.11007755933393e-268	-1.63031	0.586	0.988	1.27732543353434e-263	P12
SNX1	1.37975334164146e-267	-1.1993	0.978	1	2.47872687825888e-263	P12
HIST1H1B	1.6620387513547e-267	1.86408418998616	0.963	0.307	2.98585261680872e-263	P12
CLIP4	4.86578513518235e-267	-1.38786	0.904	0.999	8.74138299535509e-263	P12
PPP1R7	9.37303478927373e-267	-1.36203	0.972	0.999	1.68386569989302e-262	P12
DSTN	3.04345393324589e-265	-1.33245	0.93	0.999	5.46756499107624e-261	P12
RGCC	5.51668843682642e-265	2.04703748591315	0.948	0.414	9.91073077675866e-261	P12
LAMA4	6.61494738962302e-265	1.91714558244357	0.977	0.499	1.18837529854577e-260	P12
VASP	2.40769310992889e-264	1.6172743127335	1	0.868	4.32542067198725e-260	P12
SLC40A1	3.91016885227509e-264	-1.49404	0.87	1	7.02461834311221e-260	P12
LAMB1	5.74757896847981e-264	2.01097642884508	0.982	0.473	1.0325525616874e-259	P12
DOCK4	7.88864543539581e-264	1.84918058784007	0.954	0.401	1.41719515246886e-259	P12
TSPAN3	1.06579586034901e-263	-1.24261	0.986	1	1.914702263117e-259	P12
MXRA8	1.08566016531338e-263	2.05024630337141	0.969	0.405	1.95038848698549e-259	P12
C1orf43	1.30169919805275e-263	-1.49015	0.819	0.996	2.33850260930177e-259	P12
BMP7	1.46829332406448e-263	-1.56276	0.298	0.95	2.63778895668184e-259	P12
FCGR2A	1.59846493842307e-263	2.0450237543015	0.962	0.388	2.87164226187705e-259	P12
FOXD1	1.66812962599419e-263	1.56031330059348	0.777	0.068	2.99679487309856e-259	P12
CD44	1.7467619788681e-263	0.791609137765013	1	1	3.13805789503654e-259	P12
HIST1H1D	2.52550323313401e-263	1.74792702115926	0.992	0.537	4.53706655832525e-259	P12
EHD4	3.51160139551642e-263	1.71107014645839	0.954	0.398	6.30859190704525e-259	P12
PEBP4	4.51638393433726e-263	-2.1133	0.407	0.947	8.11368373803689e-259	P12
LIMCH1	5.42973998468549e-263	-1.55895	0.388	0.972	9.75452788248748e-259	P12
PDLIM7	5.96662698964638e-263	1.60368477205495	0.996	0.656	1.07190453868997e-258	P12
PEX19	9.58759032298505e-263	-1.55117	0.605	0.983	1.72241060152426e-258	P12
RAC2	9.90544536312464e-263	1.8532655580975	0.946	0.401	1.77951325948534e-258	P12
MMP2	2.05570170755386e-262	1.7613417487334	0.978	0.292	3.6930681176205e-258	P12
CORO1C	2.50378901484666e-262	1.42096370711422	1	0.906	4.49805696517203e-258	P12
PMAIP1	2.72984906634269e-262	1.98932457564718	0.964	0.572	4.90417384768464e-258	P12
NOG	6.19446017682013e-262	2.13525914109062	0.853	0.193	1.11283477076574e-257	P12
AP1B1	7.69602901679701e-262	1.67876314223641	0.999	0.727	1.38259161286758e-257	P12
FCGR3A	1.22359805754385e-261	2.03726230124443	0.995	0.541	2.19819391037753e-257	P12
VCAN	2.50318037983963e-261	1.85311819382188	0.994	0.39	4.49696355238189e-257	P12
CHRNA1	2.98011316774042e-261	1.92619728612662	0.788	0.087	5.35377330584566e-257	P12
ENC1	3.7881464624692e-261	2.0102575031146	0.935	0.399	6.80540511982591e-257	P12
EEF1G	6.82915141782035e-261	-1.13156	0.997	1	1.22685705221142e-256	P12
TFRC	1.75108711782234e-260	1.75449731759556	0.981	0.542	3.14582800716783e-256	P12
UBL3	1.24224495986704e-259	-1.51895	0.63	0.985	2.23169307040114e-255	P12
TPM4	2.14084369046321e-259	1.76188950029191	1	0.672	3.84602568991716e-255	P12
FTH1	9.67007792352744e-259	-1.09168	1	1	1.7372294989617e-254	P12
GNL3	2.01193780245987e-258	1.44977815690028	1	0.886	3.61444626211915e-254	P12
DBP	2.38363448740271e-258	-1.53064	0.693	0.99	4.28219935661897e-254	P12
ZNF664	3.30421218697833e-258	-1.46732	0.737	0.992	5.93601719390657e-254	P12
STX1A	2.70618054552965e-257	1.57401488174942	0.866	0.192	4.86165335004402e-253	P12
INPP5J	4.22379937587932e-257	-1.60289	0.031	0.86	7.5880555787672e-253	P12
MYEOV	5.97188500524695e-257	1.60921652097755	0.792	0.093	1.07284914119261e-252	P12
TGFBR2	8.86839107856397e-257	1.73574501200576	0.999	0.711	1.59320645726402e-252	P12
UPP1	9.3970735557769e-257	1.45352395152578	1	0.892	1.68818426429532e-252	P12
ANO4	9.42724358878611e-257	1.54576192507236	0.769	0.071	1.69360431072542e-252	P12
GBP5	1.32041669186929e-256	1.76052625504098	0.923	0.276	2.37212858694318e-252	P12
YBX3	1.51688745592342e-256	1.04078620747736	1	1	2.72508831456643e-252	P12
DRAP1	1.51825745365249e-256	1.00616185398902	1	1	2.72754951548669e-252	P12
PMM1	1.64128920391218e-256	1.72391526643272	0.953	0.47	2.94857605482822e-252	P12
MARK1	1.6860426714759e-256	-1.5855	0.11	0.9	3.02897565930645e-252	P12
PTPRF	2.18126935404003e-256	-1.44432	0.731	0.99	3.91865039453291e-252	P12
ESYT3	4.56208841525724e-256	-1.66942	0.209	0.925	8.19579183800964e-252	P12
STEAP1	6.34708869979281e-256	1.59648107618121	0.789	0.092	1.14025448491778e-251	P12
NENF	8.54872739562438e-256	-1.1928	0.94	0.999	1.53577887662392e-251	P12
SLC25A23	1.40235041274724e-255	-1.46202	0.589	0.983	2.51932251650042e-251	P12
ENPP1	1.82739879791847e-255	-1.77052	0.974	0.998	3.28292194046053e-251	P12
BANF1	2.04138676385101e-255	1.41417080018709	0.999	0.899	3.66735132125834e-251	P12
RFC5	3.70280977190938e-255	-1.62071	0.453	0.971	6.65209775523521e-251	P12
BEND7	5.4566037595446e-255	-1.62762	0.304	0.943	9.80278865402188e-251	P12
PDE1A	9.04334840867691e-255	-1.55204	0.089	0.893	1.62463754161881e-250	P12
GFPT1	5.12105400890622e-254	-1.59685	0.725	0.987	9.19997352700003e-250	P12
COX7C	1.03552292711573e-253	-1.16064	0.969	1	1.86031693856341e-249	P12
UGCG	3.36209389106559e-253	1.6588899392573	0.99	0.627	6.04000167529932e-249	P12
NNMT	1.58182827541577e-252	1.9840923553647	0.945	0.38	2.84175449678444e-248	P12
PXDN	1.74044835070758e-252	1.97357822527686	0.903	0.309	3.12671546204617e-248	P12
TENM1	2.81202467314457e-252	-1.57632	0.056	0.868	5.05180232530422e-248	P12
PRSS8	5.99153543021165e-252	-1.57948	0.312	0.941	1.07637934003752e-247	P12
RPRD2	1.46371698701411e-251	-1.41916	0.644	0.985	2.62956756717085e-247	P12
RNPEP	1.86818331752478e-251	-1.32852	0.801	0.997	3.35619132993327e-247	P12
DCAF6	2.04650143411313e-251	-1.38057	0.733	0.991	3.67653982638423e-247	P12
APH1A	2.08327170314583e-251	-1.18547	0.946	0.999	3.74259761470148e-247	P12
TPM2	3.71014772148788e-251	1.50389168720577	0.999	0.913	6.66528038165298e-247	P12
SLC38A2	4.67914773847323e-251	1.45814021021673	0.999	0.91	8.40608891216716e-247	P12
TAP1	2.0665401121208e-250	1.66253704866449	1	0.806	3.71253931142502e-246	P12
NUDT16L1	1.20298162263288e-249	-1.72073	0.714	0.982	2.16115648505998e-245	P12
HHATL	1.78556207048003e-249	-1.75883	0.082	0.876	3.20776225961737e-245	P12
LCN12	2.88983795379568e-249	-1.50304	0.084	0.881	5.19159388399394e-245	P12
PPP2R5A	4.35768820618027e-249	-1.39387	0.793	0.993	7.82858686240286e-245	P12
OAS3	7.79976654813584e-249	1.88681519200579	0.926	0.328	1.4012280603726e-244	P12
GNAI2	8.52776962345385e-249	1.3771138165022	1	0.935	1.53201381285348e-244	P12
TPX2	8.59277736268766e-249	1.76251357084146	0.886	0.253	1.54369245320684e-244	P12
TMED9	1.77947675794455e-248	1.21268363930502	1	0.955	3.19682999564738e-244	P12
AGT	2.23804900916245e-248	-1.60395	0.103	0.889	4.02065504496034e-244	P12
COL4A2	2.75421885979518e-248	1.81545107615487	0.999	0.884	4.94795418162205e-244	P12
UBAP2L	5.32139830046109e-248	-1.24651	0.862	0.999	9.55989204677836e-244	P12
MPP7	1.09438178839008e-247	-1.51114	0.595	0.979	1.96605688284277e-243	P12
FRMD4A	1.27089979655502e-247	1.7677353201844	0.918	0.376	2.28317148451109e-243	P12
GLCCI1	1.97537666698721e-247	-1.53667	0.443	0.965	3.54876418224253e-243	P12
MYD88	2.03125959511612e-247	1.73810997532002	0.981	0.534	3.64915786262611e-243	P12
LONRF2	2.84328370183185e-247	-1.57279	0.165	0.906	5.10795917034092e-243	P12
ITM2B	3.76496899548659e-247	-1.07353	0.992	1	6.76376680039167e-243	P12
NDUFA4	5.63489899726006e-247	-0.991645	1	1	1.01230960485777e-242	P12
MXI1	5.97126961383251e-247	-1.56065	0.589	0.982	1.07273858612501e-242	P12
OGDHL	1.1956398825801e-246	-1.48288	0.06	0.858	2.14796704905515e-242	P12
BROX	1.69673511800697e-246	-1.29723	0.843	0.998	3.04818463949951e-242	P12
CAPG	1.78304629752487e-246	1.54366729139425	1	0.967	3.20324267350344e-242	P12
LIMD1	1.977088655743e-246	1.52661777611256	0.992	0.713	3.55183977004231e-242	P12
ETS2	2.03108629014626e-246	1.58651534867516	0.983	0.677	3.64884652024775e-242	P12
MSR1	6.86716150875337e-246	1.96583127784788	0.991	0.5	1.23368556504754e-241	P12
CCNB1	7.27988495492996e-246	1.83918955032138	0.899	0.312	1.30783133215317e-241	P12
PAM	8.91363881658199e-246	-1.22545	0.89	0.999	1.60133521339895e-241	P12
TPGS2	1.38161335657028e-245	1.41886586024438	0.997	0.924	2.48206839507851e-241	P12
LAMP1	1.91847318517533e-245	-0.90302	1	1	3.44653707716748e-241	P12
NUPR1	3.92824321454015e-245	-1.41334	0.996	1	7.05708893492139e-241	P12
KCNK1	4.06638486300344e-245	-1.54314	0.055	0.852	7.30526040638569e-241	P12
SMARCD3	7.488478374762e-245	-1.44938	0.452	0.964	1.34530514002599e-240	P12
TRDC	1.00400593657558e-244	2.14103594250205	0.799	0.14	1.80369666505803e-240	P12
TCIRG1	1.10126727658233e-244	1.51281891301851	0.995	0.727	1.97842666238016e-240	P12
TMEM183A	1.81970655811618e-244	-1.23881	0.851	0.997	3.26910283165572e-240	P12
CHI3L2	2.74379964978714e-244	-1.43569	0.064	0.862	4.9292360708426e-240	P12
BTG2	2.99023646544754e-244	-1.4141	0.802	0.999	5.3719598101765e-240	P12
CCNA1	4.22744015253227e-244	2.05592920549402	0.854	0.246	7.59459623402423e-240	P12
CDS1	4.30053350621862e-244	-1.58105	0.153	0.893	7.72590844392175e-240	P12
SARAF	5.44710406092022e-244	-1.27813	0.84	0.992	9.78572244544318e-240	P12
PNRC1	7.39016027460038e-244	-1.29147	0.806	0.993	1.32764229333196e-239	P12
SCD5	1.08800219750184e-243	-1.57398	0.084	0.871	1.95459594781205e-239	P12
MBIP	1.15220357777047e-243	-1.35309	0.83	0.993	2.06993372746464e-239	P12
CXXC5	1.20332249092249e-243	-1.39612	0.609	0.989	2.16176885494226e-239	P12
TMEM200A	2.01908262206972e-243	1.74427622908428	0.885	0.298	3.62728193054825e-239	P12
AHSA1	2.58519249833179e-243	1.42660369841807	0.997	0.779	4.64429832325305e-239	P12
PRR15L	5.08356892797571e-243	-1.60358	0.083	0.867	9.13263157910836e-239	P12
PTPRM	5.69395963178572e-243	-1.37119	0.609	0.984	1.02291984785031e-238	P12
MGST1	7.29728823628769e-243	-1.42514	0.792	0.988	1.31095783164908e-238	P12
CYBB	8.0097776540453e-243	2.01764218985279	0.997	0.482	1.43895655554924e-238	P12
GPD1L	1.36601647429082e-242	-1.58577	0.457	0.95	2.45404859606345e-238	P12
CXCR4	1.48151807901518e-242	1.75830286655114	0.96	0.42	2.66154722895077e-238	P12
RGS10	3.75794434008504e-242	1.55570688118736	0.982	0.555	6.75114700696278e-238	P12
DOCK5	1.07592152947093e-241	1.41242830707282	0.996	0.85	1.93289302769452e-237	P12
TAGLN2	1.26508336767495e-241	1.13671316326141	1	0.988	2.27272227002805e-237	P12
ASAH1	1.43219705002597e-241	-1.30362	0.879	0.999	2.57294200037165e-237	P12
MYC	1.95908650719466e-241	1.53874881903878	0.954	0.425	3.51949891017521e-237	P12
RNF181	3.64243771853295e-241	1.19807227027725	1	0.948	6.54363936134444e-237	P12
DUSP6	6.2029990384429e-241	-1.48086	0.907	0.993	1.11436877725627e-236	P12
ADCY9	1.05953188510539e-240	-1.49641	0.243	0.922	1.90344903159184e-236	P12
SPI1	1.30857150340426e-240	2.08986691732082	0.99	0.46	2.35084870586575e-236	P12
PSME1	2.39890006909919e-240	1.06961888522496	1	1	4.30962397413669e-236	P12
PAX8	2.52793859359441e-240	-1.12613	0.99	1	4.54144168339236e-236	P12
TGM2	3.09666413021458e-240	1.63325260999985	0.971	0.534	5.56315710993049e-236	P12
SAMHD1	5.60182248442478e-240	1.63668336027951	0.997	0.602	1.00636740932691e-235	P12
CANX	6.40935493414271e-240	-1.45351	0.737	0.979	1.15144061391874e-235	P12
TMEM238	1.03014006127395e-239	-1.4446	0.57	0.971	1.85064662007866e-235	P12
FNBP1L	1.52057570952587e-239	-1.43302	0.414	0.961	2.73171426216323e-235	P12
KIAA1549L	2.30661169443414e-239	1.45360943701324	0.736	0.07	4.14382790905093e-235	P12
UBASH3B	6.13678873455182e-239	1.47876067019341	0.831	0.173	1.10247409616223e-234	P12
THRSP	6.59737210144119e-239	-1.6435	0.103	0.871	1.18521789802391e-234	P12
DEGS1	1.19017468928625e-238	-1.12022	0.971	0.999	2.13814882930275e-234	P12
FSCN1	1.69894249253425e-238	1.71396024364319	0.871	0.265	3.05215018783779e-234	P12
BEX4	1.71341541967411e-238	-1.34244	0.76	0.993	3.07815080144454e-234	P12
PPARGC1A	1.75901632251585e-238	-1.57665	0.116	0.877	3.16007282339972e-234	P12
CORO1A	2.70324620346281e-238	1.64023437289258	0.981	0.416	4.85638180452094e-234	P12
HMGA1	8.51350611110165e-238	1.78167479286902	0.889	0.325	1.52945137285941e-233	P12
SOD2	1.38276857479647e-237	1.54759393310556	0.994	0.747	2.48414374462187e-233	P12
RAP1GAP	2.13459570078535e-237	-1.45728	0.036	0.824	3.83480117646088e-233	P12
MRC1	3.75979213147871e-237	1.82933894650396	0.974	0.346	6.75446656420149e-233	P12
MDM4	5.06939969566921e-237	-1.04197	0.981	1	9.10717655326974e-233	P12
DNAH14	8.27783699987764e-237	-1.45336	0.444	0.954	1.48711341702802e-232	P12
RUNX1	8.71527097001022e-237	1.51001822691061	0.995	0.652	1.56569842976234e-232	P12
ABHD2	1.34408921202661e-236	1.45902844073818	0.991	0.668	2.4146562694058e-232	P12
RBM3	1.40612648543476e-236	1.11894247399968	1	0.991	2.52610623108354e-232	P12
PA2G4	8.47551168263841e-236	1.2752199798492	0.997	0.889	1.52262567378599e-231	P12
PPFIBP2	8.86630689002427e-236	-1.48264	0.568	0.974	1.59283203279286e-231	P12
HIST1H1C	9.40304061576856e-236	1.14123506735007	1	1	1.68925624662282e-231	P12
MAP7D1	1.58809557769367e-235	1.21325591470473	1	0.964	2.85301370532667e-231	P12
GATAD2B	2.12026071627686e-235	-1.26291	0.803	0.991	3.80904837679138e-231	P12
SNX27	4.43797791372966e-235	-1.26433	0.868	0.998	7.97282732201533e-231	P12
ILK	7.61877888629007e-235	1.36462344693685	0.989	0.705	1.36871362692201e-230	P12
OAS2	8.53122899169466e-235	1.84964088277605	0.9	0.321	1.53263528835794e-230	P12
PFKFB2	1.47807067144365e-234	-1.50628	0.368	0.948	2.65535396124853e-230	P12
ECE1	1.96641704623566e-234	1.42870778750348	1	0.996	3.53266822356236e-230	P12
CCDC85B	3.22305676248816e-234	1.26608557598271	1	0.934	5.79022147380998e-230	P12
SNTB1	4.01524867534108e-234	-1.43257	0.785	0.992	7.21339424525024e-230	P12
LIMK1	6.56065414049491e-234	1.31634403917077	0.997	0.824	1.17862151633991e-229	P12
MAP3K1	9.27478557690973e-234	-1.29448	0.739	0.988	1.66621522889183e-229	P12
SHISA4	9.47313604498417e-234	-1.447	0.461	0.954	1.70184889048141e-229	P12
NDUFB6	1.31013276506109e-233	1.32448669136652	0.997	0.91	2.35365351243225e-229	P12
GALNT2	1.97304607808477e-233	-1.28306	0.743	0.988	3.54457727927929e-229	P12
MSI2	2.21143020270747e-233	-1.2852	0.715	0.994	3.97283435916397e-229	P12
SEC62	2.31677410451112e-233	-1.08969	0.986	1	4.16208467875422e-229	P12
OPTN	3.92707473866566e-233	1.25815862088629	1	0.962	7.05498976801286e-229	P12
COL1A2	4.39051646830586e-233	1.72226378035792	0.999	0.986	7.88756283531148e-229	P12
ATP6AP1	7.31531516198173e-233	-1.11219	0.948	1	1.31419636885002e-228	P12
LGALS3BP	9.720821493286e-233	1.35523469514431	1	0.894	1.74634558126883e-228	P12
TPD52	1.12138545185986e-232	-1.17715	0.912	0.998	2.01456896426624e-228	P12
NBEA	2.36313244498708e-232	-1.48441	0.377	0.938	4.24536743741929e-228	P12
CENPM	3.34179541045184e-232	1.48946055885062	0.842	0.201	6.00353545487672e-228	P12
CDC20	4.1008736896889e-232	1.55935287699087	0.796	0.145	7.36721958352611e-228	P12
SORBS2	6.71033747469626e-232	-1.36415	0.665	0.983	1.20551212732918e-227	P12
LCP1	6.83799677045428e-232	1.84276326180564	0.999	0.563	1.22844611981211e-227	P12
ENPP5	9.0892216301837e-232	-1.42011	0.05	0.826	1.6328786658625e-227	P12
RO60	1.01209268271346e-231	-1.19426	0.858	0.993	1.81822450449473e-227	P12
CD82	1.20932406437356e-231	1.84737276252958	0.925	0.48	2.17255068164711e-227	P12
SLC17A5	2.11680442801637e-231	-1.30881	0.678	0.982	3.8028391549314e-227	P12
ADD3	4.39193824714264e-231	-1.34678	0.538	0.974	7.89011706099176e-227	P12
EPB41L3	1.25599495057861e-230	1.47902447005169	0.958	0.375	2.25639492871448e-226	P12
MYL9	1.32837828903061e-230	-1.05043	0.983	1	2.38643159624349e-226	P12
MARCKSL1	1.49340394485544e-230	-1.07104	0.997	1	2.68290018693281e-226	P12
SCCPDH	3.70591991422891e-230	-1.19434	0.851	0.995	6.65768512591223e-226	P12
SEC13	5.22033346911121e-230	1.43777430966324	0.997	0.85	9.37832907725829e-226	P12
EIF4A2	6.16597558956816e-230	-1.03557	0.982	0.999	1.10771751466592e-225	P12
SRCIN1	7.53307326999447e-230	-1.44282	0.153	0.87	1.35331661295451e-225	P12
RNF149	1.5215990472661e-229	1.21841354173748	1	0.948	2.73355268841355e-225	P12
NFIX	2.17703450962744e-229	-1.31419	0.618	0.976	3.9110424965457e-225	P12
SPINT2	2.40186899182612e-229	-0.973277	0.999	1	4.31495764381562e-225	P12
SCG5	7.01348839950231e-229	-1.36236	0.522	0.964	1.25997319097059e-224	P12
FCER1G	1.05122959036858e-228	1.73080248773981	0.968	0.456	1.88853395909715e-224	P12
SORBS3	1.08565620732436e-228	1.35983031691176	0.999	0.896	1.95038137645822e-224	P12
HNRNPA2B1	1.22397890446262e-228	0.797415215932392	1	1	2.1988781018671e-224	P12
CNDP2	1.27999183242244e-228	1.01387077402587	1	0.994	2.29950532694691e-224	P12
COL6A1	3.99288672562773e-228	1.52335662216333	0.994	0.791	7.17322100259022e-224	P12
SNX21	4.38257007456093e-228	1.64305691037134	0.935	0.508	7.87328713894872e-224	P12
TYROBP	6.44829296712272e-228	1.8737155186873	0.997	0.542	1.1584358315436e-223	P12
CCDC88A	8.46808483226921e-228	1.52266409332113	0.985	0.597	1.52129144011716e-223	P12
THBS1	9.72963620602264e-228	1.49574355280652	0.918	0.248	1.74792914441197e-223	P12
MUC15	9.89358521885143e-228	-1.5945	0.103	0.845	1.77738258456666e-223	P12
OAZ1	4.63469776555062e-227	0.610416476360092	1	1	8.32623453581169e-223	P12
GNAI3	6.01892297723376e-227	1.03063849387312	1	0.982	1.08129951286005e-222	P12
CYSTM1	6.32932632469677e-227	-1.23828	0.968	0.999	1.13706347423177e-222	P12
RHOD	6.33881962962764e-227	-1.38333	0.344	0.93	1.13876894646261e-222	P12
APOL1	8.00650988523761e-227	1.61935801615207	0.963	0.535	1.43836950088294e-222	P12
GPHN	2.85354648166672e-226	-1.66951	0.865	0.979	5.12639625431427e-222	P12
MYADM	4.26001247337501e-226	1.47236618931062	0.98	0.599	7.65311240841821e-222	P12
UBE2Q1	5.67033394427375e-226	-1.04494	0.944	0.999	1.01867549308878e-221	P12
SOCS3	1.12694661149432e-225	1.53746372098699	0.95	0.414	2.02455958754954e-221	P12
TOMM40	1.15076956484376e-225	1.40020834540407	0.967	0.625	2.06735752324182e-221	P12
STX2	2.77881691196303e-225	1.44257399473937	0.951	0.483	4.99214458234158e-221	P12
CHST1	9.12447043225554e-225	-1.37689	0.579	0.974	1.63921111315471e-220	P12
TPST2	1.15588114447773e-224	1.53654387752284	0.951	0.593	2.07654047605425e-220	P12
ANTXR2	3.01590172184419e-224	1.48220480653331	0.862	0.264	5.41806744329308e-220	P12
PREPL	4.17041417910775e-224	-1.25856	0.761	0.99	7.49214907276707e-220	P12
TMC4	6.15334048588907e-224	-1.35261	0.281	0.918	1.10544761828997e-219	P12
MYLK	1.67712846330066e-223	1.77174816807694	0.934	0.475	3.01296128431964e-219	P12
SNHG32	1.92424346159345e-223	-1.25287	0.877	0.993	3.45690337875264e-219	P12
UBXN6	2.08459555575216e-223	-0.836221	1	1	3.74497591590876e-219	P12
TMEM59L	3.19415631895608e-223	-1.36859	0.276	0.904	5.73830182700459e-219	P12
GABBR2	5.35138277336125e-223	-1.4818	0.413	0.936	9.61375915234349e-219	P12
TMPRSS2	7.33820971867521e-223	1.50402983498202	0.774	0.139	1.31830937596e-218	P12
PHGDH	2.77695790421672e-222	1.68327922755235	0.99	0.897	4.98880487492533e-218	P12
ADGRB2	9.11861709360482e-222	-1.32025	0.106	0.852	1.63815956086611e-217	P12
ADCY1	1.32515995437626e-221	-1.47221	0.089	0.832	2.38064985803695e-217	P12
HIST1H1E	1.38469981143132e-221	1.3118220311989	0.996	0.904	2.48761321123636e-217	P12
CHPT1	1.84121124384371e-221	-1.3966	0.805	0.979	3.30773599956522e-217	P12
RRM2B	2.11589509764173e-221	-1.37383	0.281	0.915	3.80120554291336e-217	P12
CKAP5	3.46908591054214e-221	1.29717428589434	0.985	0.786	6.23221283828896e-217	P12
SNAPIN	4.04627232830263e-221	-1.28377	0.628	0.98	7.26912823779568e-217	P12
COBLL1	4.20612350414086e-221	-1.25295	0.659	0.979	7.55630087518905e-217	P12
ARMCX2	9.48027439969735e-221	-1.19179	0.769	0.99	1.70313129590563e-216	P12
ALOX15B	9.76931509549514e-221	-1.56212	0.186	0.87	1.7550574569057e-216	P12
SERINC2	9.78689383183567e-221	-1.35929	0.469	0.954	1.75821547688928e-216	P12
MCF2	1.18446552026083e-220	1.32909356338546	0.692	0.061	2.12789230714858e-216	P12
MPZL2	1.41640203537592e-220	-1.28541	0.54	0.964	2.54456625655284e-216	P12
UBB	2.49349769405027e-220	-1.09552	0.912	0.998	4.47956860736131e-216	P12
LMNB1	3.89000486144438e-220	1.5965553397819	0.885	0.315	6.98839373358483e-216	P12
MXRA7	4.79359666820632e-220	-0.879952	1	1	8.61169641443265e-216	P12
SLC22A31	1.00561268057759e-219	-1.4678	0.202	0.876	1.80658318065763e-215	P12
ODF3B	1.87132339965386e-219	1.47544098977873	0.959	0.524	3.36183248747816e-215	P12
SLC2A1	1.92546206128307e-219	1.59675303953686	0.95	0.579	3.45909259309504e-215	P12
PLPP2	2.17862652546462e-219	-1.35091	0.266	0.907	3.91390255299719e-215	P12
ERMP1	2.61641266237488e-219	-1.30073	0.713	0.976	4.70038534795648e-215	P12
STMN3	2.96514241860075e-219	1.58021009489124	0.851	0.279	5.32687835501626e-215	P12
MARCKS	3.11450785557272e-219	1.3422177389564	0.999	0.868	5.59521336253639e-215	P12
LMBRD1	4.80958100401039e-219	-1.13406	0.925	0.994	8.64041227370466e-215	P12
ALOX5	1.18184948514162e-218	1.87382910135921	0.999	0.722	2.12319260005691e-214	P12
WFDC2	1.29703234927491e-218	-1.42833	0.135	0.866	2.33011861547238e-214	P12
EIF1	3.68228697345856e-218	-1.18962	0.893	0.993	6.6152285478183e-214	P12
FAM107B	4.69156422453013e-218	1.48606101167803	0.879	0.302	8.42839512936838e-214	P12
UACA	6.36178256133472e-218	-1.11321	0.978	1	1.14289423714378e-213	P12
ARHGAP29	6.85664797835596e-218	1.74534298515301	0.909	0.483	1.23179680931165e-213	P12
NLRC5	1.59060792120947e-217	1.48039267833225	0.916	0.361	2.85752713045282e-213	P12
JUND	1.80105220156046e-217	-0.994946	0.983	0.999	3.23559028010336e-213	P12
NMNAT2	2.58752222002486e-217	-1.39292	0.271	0.905	4.64848366827466e-213	P12
PLEKHB1	2.71947851634318e-217	-1.35162	0.126	0.846	4.88554315461052e-213	P12
ZBTB7C	3.41964134783674e-217	-1.35389	0.207	0.899	6.1433856813887e-213	P12
THEMIS2	4.93545240434369e-217	1.44519128849794	0.959	0.578	8.86654024440344e-213	P12
KIAA1522	7.105977146432e-217	-1.31737	0.58	0.969	1.27658879435651e-212	P12
RGS16	7.77974980114485e-217	-1.46615	0.674	0.977	1.39763205177567e-212	P12
CD109	9.14389174338179e-217	1.54164014591179	0.853	0.27	1.64270015169854e-212	P12
CXCL10	1.12067843387402e-216	2.05118567653613	0.819	0.187	2.01329880645468e-212	P12
CYBA	2.41169074972172e-216	1.3137683125385	1	0.839	4.33260243187507e-212	P12
S100A9	2.52040107155481e-216	1.39961886829305	0.994	0.456	4.52790052504822e-212	P12
ARFGAP3	9.38822650282148e-216	1.27332627285682	0.986	0.746	1.68659489123188e-211	P12
LOXL2	1.65749154821179e-215	1.63187	0.886	0.406	2.97768356636248e-211	P12
CA12	1.93272468997912e-215	-1.48887	0.379	0.929	3.47213990554748e-211	P12
MGP	2.3060616571839e-215	-1.85076	0.891	0.996	4.14283976713087e-211	P12
EPRS	3.8266073653886e-215	-1.00218	0.972	0.998	6.87450013192062e-211	P12
PGD	4.52766497564499e-215	1.31920823011459	0.987	0.711	8.13395012874623e-211	P12
EIF3B	7.20140409233334e-215	1.10673994071535	1	0.978	1.29373224518768e-210	P12
AKR1B1	1.03003615328076e-214	1.45972596997124	0.992	0.558	1.85045994936889e-210	P12
SMIM1	1.25720544007794e-214	-1.32447	0.093	0.824	2.25856957310001e-210	P12
PRDX2	2.33263625921429e-214	-0.886196	0.997	1	4.19058103967848e-210	P12
CGN	3.23062966683551e-214	-1.27223	0.047	0.79	5.80382619647e-210	P12
NTM	3.53518002291077e-214	1.36402854567037	0.733	0.107	6.35095091115919e-210	P12
GDI1	8.80181534819151e-214	1.06735845376702	1	0.965	1.5812461273026e-209	P12
NIN	1.00025456900514e-213	1.3421704290327	0.971	0.617	1.79695733321774e-209	P12
CIART	1.16742349627216e-213	-1.37234	0.188	0.877	2.09727631105294e-209	P12
HOPX	1.44566306655535e-213	-1.33634	0.478	0.943	2.59713369906669e-209	P12
MMP15	2.40256905374165e-213	-1.31815	0.084	0.816	4.31621530504687e-209	P12
EIF2D	4.17184492221209e-213	-1.11057	0.844	0.993	7.49471940275401e-209	P12
C16orf89	1.00372262988553e-212	-1.3326	0.041	0.78	1.80318770458935e-208	P12
PSME2	1.07616331314224e-212	1.42037596590996	0.922	0.487	1.93332739206004e-208	P12
SUSD4	1.2713337540119e-212	-1.29104	0.089	0.819	2.28395108908238e-208	P12
BCL2A1	1.69204767379003e-212	1.59929305420459	0.819	0.184	3.03976364596379e-208	P12
RAB7B	2.34661470501874e-212	-1.41854	0.418	0.936	4.21569331756617e-208	P12
MGST3	4.26440703129844e-212	-0.944921	0.981	1	7.66100723172765e-208	P12
NHSL2	4.46537784677218e-212	-1.31045	0.107	0.833	8.02205130172623e-208	P12
NRP1	4.9099895834138e-212	1.31484267837217	0.996	0.78	8.82079628660289e-208	P12
TSPAN1	1.27909143308808e-211	-1.23403	0.06	0.789	2.29788775954273e-207	P12
ATF3	1.99317530816503e-211	-2.43726	0.754	0.958	3.58073944111847e-207	P12
RIC3	2.25021860951661e-211	-1.29183	0.423	0.937	4.04251773199659e-207	P12
PLP2	2.42142478723513e-211	1.3628014196357	0.986	0.711	4.35008963026791e-207	P12
GAMT	2.4303935282898e-211	-1.29979	0.24	0.892	4.36620197357262e-207	P12
SEMA3C	3.37506831076526e-211	1.29673820126384	0.738	0.113	6.06331022028979e-207	P12
MPC2	3.51630403793146e-211	-1.20134	0.782	0.988	6.31704020414386e-207	P12
CERCAM	7.53798274487793e-211	1.40733066771291	0.911	0.364	1.35419860011732e-206	P12
CLIC4	7.76055229148842e-211	1.33156472221059	1	0.977	1.3941832191659e-206	P12
PDZK1IP1	1.51366608085182e-210	-1.30289	0.041	0.775	2.71930111425029e-206	P12
ADGRE5	2.75797365239279e-210	1.37646112339268	0.934	0.461	4.95469966652364e-206	P12
PPP4R3B	2.98457686716573e-210	-1.10954	0.828	0.993	5.36179234186324e-206	P12
EXOC6	5.02853114143235e-210	-1.15429	0.862	0.991	9.03375619558321e-206	P12
MRC2	5.70457000749401e-210	1.23856922600827	0.999	0.867	1.0248260018463e-205	P12
RBM47	5.88604300162228e-210	-1.1984	0.824	0.998	1.05742762524144e-205	P12
TMEM54	6.23076271808003e-210	-1.29979	0.278	0.902	1.11935652230308e-205	P12
CLIC3	1.14987027935426e-209	-1.33209	0.139	0.852	2.06574195685992e-205	P12
TLN1	3.50262729442887e-209	1.19536729996202	0.997	0.915	6.29246993444146e-205	P12
MMP1	5.25773231318797e-209	1.67861204225151	0.72	0.109	9.44551610064218e-205	P12
CADPS	5.29900614277035e-209	1.55915277221446	0.83	0.261	9.51966453548693e-205	P12
ATP1A1	5.62635027917403e-209	-1.22213	0.801	0.982	1.01077382765362e-204	P12
TXNDC17	8.59499692363184e-209	1.47303450820122	0.985	0.813	1.54409119733046e-204	P12
PSMD13	1.52433416523865e-208	1.10550975510883	1	0.969	2.73846632785123e-204	P12
LRP1	1.95685916067984e-208	1.29390796746495	0.996	0.814	3.51549748216133e-204	P12
MDK	2.69370401989574e-208	1.90513174556611	0.844	0.347	4.83923927174269e-204	P12
NF2	2.98240850833118e-208	1.66709207224018	0.89	0.491	5.35789688521696e-204	P12
LMNA	3.38188379112495e-208	-0.589566	1	1	6.07555423075597e-204	P12
CNIH3	3.71698337550475e-208	1.48314929587252	0.801	0.225	6.67756063409429e-204	P12
GPATCH2L	5.2573770518361e-208	1.19034770907952	0.997	0.838	9.44487787362356e-204	P12
IFI6	6.42273465592968e-208	1.72650148174868	1	0.938	1.15384428093777e-203	P12
CMTM3	7.19735235532161e-208	1.3388421219305	0.991	0.633	1.29300435063353e-203	P12
NR1D1	9.46571594434591e-208	-1.36	0.437	0.93	1.70051586940174e-203	P12
LIPH	1.22841918976377e-207	-1.31094	0.105	0.823	2.20685507441061e-203	P12
EMC10	1.91494201537476e-207	-0.871029	0.987	1	3.44019333062076e-203	P12
STK32A	2.42739519483444e-207	-1.24134	0.471	0.95	4.36081546752008e-203	P12
MAFF	2.5562727466529e-207	1.44937076342637	0.916	0.475	4.59234398936193e-203	P12
ATP5F1B	5.91357144278933e-207	-1.04267	0.943	0.999	1.0623731096971e-202	P12
DOCK3	8.51540325937258e-207	-1.19313	0.073	0.797	1.52979219554628e-202	P12
NEU1	1.62506914379514e-206	-1.39188	0.342	0.91	2.91943671682796e-202	P12
MAPKAPK2	1.77800477196284e-206	-0.940275	0.962	1	3.19418557283124e-202	P12
RANGAP1	1.99613755560839e-206	1.46256590480939	0.903	0.458	3.58606111865048e-202	P12
HSP90AA1	4.65694009883797e-206	1.2649351443917	1	1	8.36619288756241e-202	P12
ABLIM1	5.62068727205313e-206	-1.30716	0.31	0.897	1.00975646842434e-201	P12
DHRS3	1.01105479565837e-205	-1.30498	0.598	0.957	1.81635994040025e-201	P12
DSG2	1.04545676426746e-205	-1.25609	0.493	0.945	1.8781630770065e-201	P12
NDFIP1	2.23559475237535e-205	-0.950793	0.981	0.999	4.01624597264232e-201	P12
RNF126	2.74704864035039e-205	1.20713894346639	0.992	0.794	4.93507288238948e-201	P12
TMEM30B	3.9611005338785e-205	-1.29629	0.231	0.887	7.11611710911272e-201	P12
CCBE1	4.40284882279183e-205	1.17180480125593	0.641	0.046	7.90971791014552e-201	P12
ARRB2	5.36623586522854e-205	1.47800905532364	0.983	0.616	9.64044273188307e-201	P12
SPOCK1	5.77485993079228e-205	1.45565355916406	0.816	0.246	1.03745358656683e-200	P12
FOXG1	6.25518906192267e-205	1.22577081640152	0.665	0.062	1.12374471497441e-200	P12
NEK6	8.17784956989075e-205	1.52809342624186	0.877	0.309	1.46915067523087e-200	P12
CRABP1	8.22183931342952e-205	-1.61467	0.052	0.771	1.47705343265761e-200	P12
FBP1	9.45860209208622e-205	3.91919840911814	0.83	0.21	1.69923786584329e-200	P12
CCNG1	1.07007188984999e-204	-1.05975	0.845	0.993	1.9223841501155e-200	P12
SLC25A6	1.38385189163801e-204	0.945133051995458	1	0.998	2.48608992332768e-200	P12
ELF3	1.51294828634408e-204	-1.25446	0.305	0.892	2.71801159641714e-200	P12
SOD3	2.0751974768489e-204	-1.34248	0.175	0.871	3.72809226715905e-200	P12
PRCC	2.39934612938489e-204	-1.11449	0.774	0.985	4.31042532143995e-200	P12
CEP128	4.1605070933093e-204	1.48387952658732	0.854	0.331	7.47435099313017e-200	P12
CYB5R1	1.19795475838819e-203	-1.19636	0.69	0.97	2.15212572344438e-199	P12
MYO5B	1.25220842868546e-203	-1.31081	0.373	0.908	2.24959244213343e-199	P12
HELLS	2.15691176017156e-203	1.40014088470878	0.867	0.339	3.87489197714821e-199	P12
SMTN	2.20239911457628e-203	1.49261226964179	0.835	0.292	3.95661000933629e-199	P12
SOX17	2.88940193252934e-203	1.32015925059993	0.724	0.116	5.19081057178896e-199	P12
NCSTN	4.24662785187405e-203	-1.11611	0.742	0.987	7.62906693589174e-199	P12
LRRFIP2	4.74291053556207e-203	1.19459152688216	0.995	0.836	8.52063877713725e-199	P12
RAB27A	5.73789071377201e-203	-0.849701	0.996	1	1.03081206672914e-198	P12
CKB	6.65018683958903e-203	-1.323	0.234	0.884	1.19470606573217e-198	P12
MPP1	8.83301486118484e-203	1.34944222495895	0.977	0.655	1.58685111981186e-198	P12
GBP1	2.0893680544972e-202	1.27234307955485	0.996	0.911	3.75354970990421e-198	P12
SLC50A1	2.55106863108057e-202	-1.2656	0.369	0.927	4.58299479573624e-198	P12
TTC39A	2.70558296659031e-202	-1.26927	0.13	0.838	4.86057979947949e-198	P12
SRM	3.11625836183187e-202	1.24532482354304	0.997	0.827	5.59835814703096e-198	P12
PTEN	4.70692684805752e-202	-1.11791	0.76	0.98	8.45599408253533e-198	P12
SLC38A5	5.752269027588e-202	1.23945062033435	0.672	0.073	1.03339513080618e-197	P12
LAP3	8.33335468894019e-202	1.27937873557175	0.981	0.744	1.49708716986811e-197	P12
MKI67	1.2405797335948e-201	1.45471512220059	0.816	0.227	2.22870149140306e-197	P12
CNKSR1	1.83770570390055e-201	-1.16965	0.059	0.776	3.30143829705734e-197	P12
NFIA	2.36001114019117e-201	-1.31396	0.185	0.862	4.23976001335344e-197	P12
CXCL11	2.80314423283804e-201	1.4760108777396	0.695	0.09	5.03584861429354e-197	P12
MEF2D	3.20538559461188e-201	-1.0382	0.909	0.999	5.75847522072024e-197	P12
PALM2-AKAP2	2.34565526748145e-200	1.33560771301901	0.969	0.605	4.21396968803042e-196	P12
SPRY4	2.54662263558879e-200	1.54768349778838	0.911	0.539	4.57500756483526e-196	P12
CEP55	2.92317255005122e-200	1.37209611349987	0.803	0.214	5.25147948616702e-196	P12
SPC24	3.51082405865368e-200	1.37053562789862	0.815	0.24	6.30719542137134e-196	P12
MAP4	3.53891495587178e-200	0.947903210831593	1	0.999	6.35766071822365e-196	P12
ACTN4	6.77994997000088e-200	0.94584987978513	1	0.999	1.21801801211066e-195	P12
FCGBP	7.3593692575879e-200	-1.54448	0.513	0.955	1.32211068712567e-195	P12
CD53	1.71753959197077e-199	1.51808204000808	0.902	0.367	3.08555987697548e-195	P12
CPE	1.75362181751133e-199	-1.33394	0.245	0.885	3.1503815951591e-195	P12
C1orf53	1.79197561783377e-199	-1.27231	0.28	0.907	3.21928419743837e-195	P12
DPYSL3	1.8704783306862e-199	1.31164470503102	0.996	0.893	3.36031432107776e-195	P12
CD4	1.98830030089846e-199	1.64367301006459	0.982	0.526	3.57198149056409e-195	P12
CLMP	5.66452471228591e-199	1.48272772040943	0.849	0.356	1.01763186456216e-194	P12
SH3YL1	7.79123658055532e-199	-1.23891	0.442	0.931	1.39969565169676e-194	P12
EPB41L4B	8.78836735257341e-199	-1.24836	0.084	0.788	1.57883019488981e-194	P12
VSTM4	9.05564221341054e-199	-1.22749	0.134	0.829	1.6268461236392e-194	P12
TMEM37	1.09991079751384e-198	-1.29948	0.466	0.938	1.97598974773361e-194	P12
COX14	1.87002262632106e-198	-1.02765	0.883	0.994	3.35949564818578e-194	P12
PDK2	2.30148739292862e-198	-1.25335	0.184	0.849	4.13462210139626e-194	P12
TPD52L2	2.36346502821429e-198	1.15323868260435	0.995	0.832	4.24596492318698e-194	P12
SLPI	3.6997255605332e-198	-1.37901	0.075	0.781	6.64655696949789e-194	P12
KAZN	3.78116310336982e-198	-1.26734	0.082	0.786	6.79285951520387e-194	P12
RORA	6.20150712586127e-198	-1.20487	0.553	0.96	1.11410075516098e-193	P12
DOK2	6.36903440544427e-198	1.54437820804579	0.844	0.274	1.14419703093806e-193	P12
MARVELD2	9.88438438353011e-198	-1.25056	0.102	0.796	1.77572965450118e-193	P12
MX1	1.10890423080881e-197	1.62222917142595	0.983	0.74	1.99214645064802e-193	P12
TTYH3	1.6011157309614e-197	1.24855021063982	0.992	0.702	2.87640441067215e-193	P12
NCKAP1	1.60174071567303e-197	-1.09398	0.798	0.989	2.8775271957066e-193	P12
SHISA2	4.58032384063146e-197	-1.33223	0.167	0.826	8.22855177969442e-193	P12
F5	6.15300146384039e-197	1.71220508666272	0.83	0.333	1.10538671297893e-192	P12
SERINC1	9.82218022548428e-197	-0.869567	0.989	0.999	1.76455467750825e-192	P12
SLFN11	1.05151876256313e-196	1.34555822574933	0.955	0.51	1.88905345694465e-192	P12
DLG5	1.15075343176843e-196	-1.12424	0.765	0.982	2.06732854017198e-192	P12
OCIAD1	1.18470162420303e-196	-1.11209	0.798	0.985	2.12831646788074e-192	P12
ITGA9	1.43776122440321e-196	-1.31751	0.571	0.946	2.58293803964036e-192	P12
C3AR1	1.8371528955831e-196	1.50170108284874	0.874	0.334	3.30044517691505e-192	P12
TACC3	2.52299129874674e-196	1.33516779547659	0.817	0.237	4.53255386819851e-192	P12
ABAT	2.7816024840411e-196	-1.22988	0.398	0.917	4.99714886257984e-192	P12
TNIP1	3.6077269081301e-196	1.01908398239849	1	0.965	6.48128139045572e-192	P12
TTC39C	5.16445150013041e-196	1.33704059719502	0.84	0.291	9.27793711998429e-192	P12
SV2A	9.19340980327757e-196	-1.2389	0.144	0.83	1.65159607115882e-191	P12
AIF1	1.96885748924543e-195	1.5858085054967	0.957	0.472	3.53705247942941e-191	P12
AKT2	7.34992053418196e-195	-1.02356	0.899	0.996	1.32041322396579e-190	P12
RGS11	7.92433506137529e-195	-1.2513	0.107	0.793	1.42360679377607e-190	P12
ARHGDIA	8.13584384805043e-195	1.10966973981642	0.994	0.868	1.46160434730226e-190	P12
DNMT1	1.06742504517877e-194	1.13159585663842	0.987	0.718	1.91762909366366e-190	P12
EIF4B	1.38877657042449e-194	-0.992481	0.911	0.996	2.4949371087676e-190	P12
RAP2B	1.57884128669245e-194	1.16598356413543	0.997	0.867	2.83638837154299e-190	P12
SNRPN	1.27940664191432e-193	-1.15547	0.564	0.956	2.29845403219908e-189	P12
CCR1	1.79451423448728e-193	1.31585913150259	0.798	0.231	3.2238448222564e-189	P12
CTSC	3.18769493240674e-193	1.19635098326857	1	0.892	5.7266939460687e-189	P12
CD164	4.83666941279474e-193	-1.29543	0.556	0.937	8.68907660008575e-189	P12
DCBLD2	4.8686340222581e-193	1.29394916016767	0.997	0.986	8.74650102098668e-189	P12
ECI1	4.93254959801184e-193	-1.13873	0.724	0.976	8.86132535282827e-189	P12
ZBTB18	1.0039935200019e-192	-1.17371	0.526	0.954	1.80367435868341e-188	P12
RNF167	1.43885845282438e-192	-1.08951	0.752	0.985	2.584909210499e-188	P12
TACSTD2	1.9624407285571e-192	-1.30468	0.439	0.939	3.52552476885282e-188	P12
MYO9B	2.52394163824821e-192	1.21109311474256	0.985	0.698	4.5342611531129e-188	P12
MT1X	2.99283270413812e-192	1.52114083507706	0.833	0.314	5.37662395298413e-188	P12
PLEKHO2	3.93604624336764e-192	1.36633991952587	0.96	0.583	7.07110707620996e-188	P12
TJP3	3.97550538724274e-192	-1.08259	0.018	0.711	7.14199542818158e-188	P12
EPSTI1	1.01388071037101e-191	1.36578825187548	0.946	0.48	1.82143669618152e-187	P12
PI4KB	1.36912583211726e-191	-1.09023	0.709	0.984	2.45963455739865e-187	P12
RAB29	1.52159691499746e-191	-1.24483	0.222	0.855	2.73354885779294e-187	P12
BCL9	1.77897333676611e-191	-1.21065	0.172	0.837	3.19592559950032e-187	P12
ANXA9	1.89757507615773e-191	-1.21161	0.033	0.729	3.40899362431736e-187	P12
ERGIC3	2.62678358571666e-191	-0.699282	0.999	1	4.71901671173999e-187	P12
CD276	3.56849845096581e-191	1.12201780471089	0.997	0.855	6.41080746716007e-187	P12
SLC11A1	3.82591018690074e-191	2.17882286226504	0.87	0.287	6.87324765076717e-187	P12
IL7R	4.6068156530929e-191	1.29973185042651	0.766	0.16	8.2761443207814e-187	P12
ISG15	5.36375564691443e-191	1.70822518369164	0.98	0.702	9.63598701968177e-187	P12
HK3	6.96610593364912e-191	1.71321021894753	0.784	0.187	1.25146093098007e-186	P12
SPINT1	7.0251621966931e-191	-1.11901	0.743	0.976	1.26207038863591e-186	P12
CLIC1	7.81750798471619e-191	0.994712684056082	1	0.957	1.40441530945426e-186	P12
DNM2	1.96803290798717e-190	0.919689833415565	0.997	0.991	3.53557111919895e-186	P12
CUTA	1.99409397633439e-190	-0.913926	0.98	0.998	3.58238982848472e-186	P12
ZEB2	2.41009961793228e-190	1.40105142247681	0.976	0.602	4.32974396361533e-186	P12
GZMA	2.76381033964212e-190	1.33576665892435	0.785	0.212	4.96518527516707e-186	P12
SELENOM	2.78270695895539e-190	-1.20968	0.52	0.951	4.99913305176335e-186	P12
APOBEC3C	3.15709618563063e-190	1.24700907903672	0.945	0.612	5.67172329748543e-186	P12
RHOG	3.23602266190984e-190	1.18035270115445	0.991	0.738	5.81351471212103e-186	P12
PRXL2A	3.28362291067872e-190	-1.10802	0.746	0.993	5.89902855903433e-186	P12
SORT1	3.59759672871371e-190	-1.01308	0.9	0.996	6.46308252313418e-186	P12
LTBP2	4.26831744251282e-190	1.28424758914387	1	0.967	7.66803228547428e-186	P12
GBA	9.99967054503153e-190	-1.08642	0.84	0.988	1.79644081341491e-185	P12
CBX4	1.18379107845136e-189	-1.15892	0.773	0.982	2.12668067243787e-185	P12
ACOX2	1.34121744231306e-189	-1.16108	0.1	0.792	2.40949713511541e-185	P12
THNSL2	3.53912264352584e-189	-1.20808	0.169	0.827	6.35803382909417e-185	P12
TSPAN9	3.6718164664325e-189	1.55036036068388	0.934	0.647	6.59641828194599e-185	P12
TNS3	4.16780782707719e-189	1.36964601394638	0.936	0.481	7.48746676134418e-185	P12
FAM171A2	5.62493001612947e-189	-1.20325	0.08	0.768	1.01051867739766e-184	P12
AKR1A1	6.11653488294131e-189	1.08045285831343	0.995	0.868	1.09883549172041e-184	P12
S100A16	6.88237831730248e-189	1.22063203201466	0.999	0.995	1.23641926470339e-184	P12
TWF2	9.06921856984291e-189	1.17492933574933	0.986	0.727	1.62928511607228e-184	P12
PTPN12	9.09610411509466e-189	1.03872435954006	0.999	0.93	1.63411510427676e-184	P12
SEM1	1.07038532627405e-188	1.15671870440968	0.987	0.858	1.92294723865133e-184	P12
LCN2	1.36555378632412e-188	-1.27866	0.038	0.724	2.45321737713129e-184	P12
EFCAB13	1.45207217709086e-188	-1.36455	0.166	0.83	2.60864766614373e-184	P12
RTN4	1.80687207645242e-188	0.898088918131274	1	0.99	3.24604568534677e-184	P12
LDB1	2.0037310191153e-188	-0.923693	0.928	0.997	3.59970277584064e-184	P12
NEBL	2.25919676529749e-188	-1.1665	0.06	0.746	4.05864698885694e-184	P12
CHMP3	2.90394119111458e-188	-0.890207	0.953	0.999	5.21693034983735e-184	P12
CLEC7A	4.06650845233614e-188	1.41058695767251	0.854	0.284	7.30548243462188e-184	P12
CCDC82	4.51062424851231e-188	1.13206184757236	0.981	0.752	8.10333646245237e-184	P12
RAPGEF3	4.91878427564992e-188	-1.24406	0.259	0.864	8.83659595120509e-184	P12
SYT13	5.12972290423661e-188	-1.11354	0.082	0.766	9.21554719746108e-184	P12
ZFP36	1.33201347772142e-187	1.10025691896383	1	0.934	2.39296221272654e-183	P12
PRKCZ	1.9449122796259e-187	-1.12236	0.097	0.778	3.49403491034793e-183	P12
CTSD	2.09135671663773e-187	-0.977915	0.969	0.999	3.75712234143967e-183	P12
LRATD2	2.1806877797978e-187	-1.15068	0.642	0.961	3.91760559640675e-183	P12
CA11	2.40324502528129e-187	-1.29632	0.239	0.836	4.31742968791783e-183	P12
SLC26A4	3.28835932177745e-187	-1.1811	0.033	0.717	5.90753752157319e-183	P12
NFE2L1	3.39945767529205e-187	-0.936231	0.958	0.999	6.10712571366216e-183	P12
SHC2	3.99549274470673e-187	-1.16003	0.091	0.769	7.17790271586565e-183	P12
GOLPH3L	5.55729867045619e-187	-1.12253	0.618	0.955	9.98368706147454e-183	P12
EPS15L1	6.09980801366339e-187	1.2158528759867	0.981	0.77	1.09583050965463e-182	P12
MCM7	6.20210463473402e-187	1.29783282506063	0.969	0.686	1.11420809762997e-182	P12
LTBP3	6.4342472394158e-187	-0.783143	0.996	1	1.15591251656105e-182	P12
CMYA5	1.38212413156881e-186	-1.13705	0.088	0.778	2.48298600236336e-182	P12
ACOT11	2.52785007949571e-186	-1.28679	0.254	0.879	4.54128266781404e-182	P12
ANAPC16	2.88415385611809e-186	-0.883924	0.957	0.999	5.18138240251616e-182	P12
PTPN1	3.94240931299999e-186	1.19196896309163	0.976	0.717	7.08253833080448e-182	P12
LRRC2	5.29486181529539e-186	-1.11425	0.051	0.733	9.51221925117818e-182	P12
PRSS1	5.92663848452282e-186	-1.35012	0.029	0.711	1.06472060374452e-181	P12
ATP2C1	7.8215524337999e-186	0.890731393681297	1	0.979	1.40514189473215e-181	P12
ZFP36L1	1.09128363875362e-185	-0.669922	1	1	1.96049105702089e-181	P12
CEP70	1.12511133751328e-185	-1.13009	0.119	0.795	2.02126251784261e-181	P12
NUTF2	1.13443310698781e-185	1.16464032458998	0.971	0.697	2.0380090767036e-181	P12
NKX2-1	1.14605408482345e-185	-1.04507	0.853	0.99	2.05888616338532e-181	P12
MDM2	1.4395615546604e-185	-1.01373	0.86	0.997	2.58617233294741e-181	P12
SLIT3	2.12046769103782e-185	-1.16136	0.101	0.78	3.80942020694945e-181	P12
RHOQ	2.46315323073366e-185	-1.0172	0.799	0.986	4.42505477901302e-181	P12
ACTB	2.85698890869453e-185	0.697154743855605	1	1	5.13258057446972e-181	P12
TRIP13	5.69113020037821e-185	1.18121164877249	0.742	0.167	1.02241154049795e-180	P12
ZSCAN18	6.78694338272418e-185	-1.11772	0.519	0.946	1.2192743787064e-180	P12
MMP11	7.77658386530611e-185	1.63485335417485	0.837	0.315	1.39706329140224e-180	P12
RAD23B	1.03120433947933e-184	-0.989158	0.848	0.994	1.85255859587462e-180	P12
CLIC2	1.44315999591921e-184	-1.11868	0.646	0.965	2.59263693266886e-180	P12
POLR2F	1.69853497060091e-184	1.27001624284059	0.908	0.502	3.05141807468453e-180	P12
RBBP9	1.86920864816494e-184	-1.12723	0.471	0.928	3.35803333642831e-180	P12
XAF1	4.22539943309424e-184	1.36814369940827	0.888	0.426	7.59093008155381e-180	P12
XPR1	5.77596825550238e-184	-0.943951	0.963	0.999	1.037652697101e-179	P12
MTHFR	7.37592628647501e-184	-1.15986	0.595	0.952	1.32508515736524e-179	P12
SNRPB	7.59098597586468e-184	0.997901860040771	0.997	0.947	1.36372063056409e-179	P12
MBD2	7.71439320551222e-184	0.821507491099846	1	0.992	1.38589073937027e-179	P12
RIPK2	9.53318268665789e-184	1.16308822462221	0.99	0.764	1.71263626965809e-179	P12
FAM180A	1.35777499695837e-183	1.0903448297956	0.66	0.087	2.43924278203571e-179	P12
PITPNB	1.49687458763415e-183	1.25524754667606	0.92	0.53	2.68913519668475e-179	P12
NABP1	1.66078608185269e-183	1.24239820719114	0.838	0.287	2.98360219604836e-179	P12
ADRM1	2.8091791648054e-183	0.950550477221518	0.999	0.971	5.04669036957289e-179	P12
RHOBTB2	6.70569317963981e-183	-1.17846	0.33	0.881	1.20467777972229e-178	P12
C1QC	8.90415445230063e-183	1.48704492123414	1	0.796	1.59963134735581e-178	P12
OBSCN	1.04301540988001e-182	-1.21578	0.338	0.896	1.87377718384943e-178	P12
LSM5	1.27446407479662e-182	1.22037262921598	0.951	0.638	2.28957471037212e-178	P12
CYP4B1	4.77027656243548e-182	-1.0517	0.028	0.695	8.56980184441535e-178	P12
TMEM50A	1.53285480961662e-181	0.877494711649174	1	0.991	2.75377366547626e-177	P12
FAM53B	1.64145957500647e-181	-1.07978	0.685	0.968	2.94888212649912e-177	P12
ZBTB20	1.94408667405034e-181	-1.03042	0.699	0.971	3.49255170993143e-177	P12
PSMA7	2.12114002265121e-181	0.997811103574414	0.999	0.958	3.8106280506929e-177	P12
SESN1	2.49484286681676e-181	-1.05798	0.637	0.963	4.48198521023632e-177	P12
CLEC2D	2.62173113841435e-181	1.28328	0.893	0.389	4.70993999016139e-177	P12
RNF213	3.14675279746897e-181	1.13411620686851	0.997	0.886	5.65314140065301e-177	P12
SLC16A4	4.00038428626163e-181	-1.16691	0.183	0.827	7.18669037026901e-177	P12
TNFAIP2	9.71703981315912e-181	1.24952405029039	0.985	0.749	1.74566620243404e-176	P12
FMOD	1.0525541654709e-180	-1.07922	0.112	0.782	1.89091355826847e-176	P12
EFNA1	1.11331572771968e-180	-1.13996	0.501	0.936	2.00007170484841e-176	P12
MAP7	1.47418546340482e-180	-1.16892	0.367	0.911	2.64837418500676e-176	P12
TUBA1C	2.19445548478529e-180	1.15471755321923	0.994	0.847	3.94233927841677e-176	P12
BCHE	3.75508719525806e-180	1.14593250695643	0.618	0.065	6.74601414628111e-176	P12
CYTH4	4.55750633430648e-180	1.45008646785264	0.805	0.259	8.18756012958159e-176	P12
MYBL2	4.87466418729227e-180	1.25975432908289	0.737	0.175	8.75733421247056e-176	P12
TMX2	6.04453069297483e-180	0.926958625343909	0.999	0.965	1.08589993899293e-175	P12
KLHL24	6.47676000237214e-180	-1.07074	0.745	0.977	1.16354993442616e-175	P12
SLC12A8	7.73456135834793e-180	-1.15568	0.462	0.936	1.38951394802721e-175	P12
GRHL2	8.50534815125855e-180	-1.12877	0.075	0.738	1.5279857953736e-175	P12
CREB3L1	1.21153336330237e-179	1.5904222335124	0.815	0.37	2.1765196871727e-175	P12
PLEK	2.15011338110268e-179	1.39379926512557	0.828	0.262	3.86267868915097e-175	P12
AKNA	2.45450800730205e-179	1.21470366799229	0.971	0.616	4.40952363511814e-175	P12
LYZ	3.58082888221016e-179	0.65879019159788	1	0.505	6.43295908689056e-175	P12
NFATC4	5.30498526516106e-179	-1.12127	0.133	0.8	9.53040602886185e-175	P12
PSTPIP1	7.50028692319587e-179	1.19041023649758	0.787	0.198	1.34742654575214e-174	P12
MCM5	7.54038037640464e-179	1.27925150952231	0.815	0.296	1.35462933462109e-174	P12
CALB2	1.23551125661651e-178	0.911223921317779	0.544	0.022	2.21959597251156e-174	P12
CDH1	2.13612494681987e-178	-1.06482	0.027	0.686	3.83754846696189e-174	P12
MAP3K2	2.31644340410369e-178	-1.03917	0.773	0.982	4.16149057547228e-174	P12
WDR72	2.79365450853271e-178	-1.06663	0.073	0.742	5.01880032457901e-174	P12
HCLS1	4.3837140295585e-178	1.3547024118395	0.862	0.337	7.87534225410184e-174	P12
BCAM	5.40576017734207e-178	-1.09716	0.64	0.954	9.71144815859504e-174	P12
ECRG4	7.42567423945828e-178	-1.08035	0.055	0.713	1.33402237711868e-173	P12
SPOCD1	8.27847199825919e-178	1.16494	0.688	0.123	1.48722749448726e-173	P12
MFAP2	1.07337191610566e-177	1.5327986664292	0.815	0.342	1.92831264728381e-173	P12
FZD1	2.29877675517476e-177	-1.11401	0.641	0.954	4.12975244067145e-173	P12
PYGL	4.02418899424062e-177	1.2704144273695	0.821	0.3	7.22945552815327e-173	P12
EPS8L1	5.11770606186761e-177	-1.11369	0.165	0.818	9.19395894014517e-173	P12
EPB41L1	5.99204916214718e-177	-1.13784	0.197	0.826	1.07647163197974e-172	P12
COX20	6.94910037671911e-177	-1.16465	0.331	0.881	1.24840588267759e-172	P12
ALDH5A1	8.3410014493257e-177	-1.08051	0.08	0.744	1.49846091037136e-172	P12
UBE2QL1	8.5447513176102e-177	-1.04345	0.079	0.744	1.53506457420867e-172	P12
PRRC2C	1.81664960306901e-176	-0.857249	0.955	0.999	3.26361101191347e-172	P12
ATL2	1.85911834207254e-176	-1.0506	0.719	0.972	3.33990610153331e-172	P12
UBE2G2	1.86843339514349e-176	1.0311633505487	0.995	0.88	3.35664059437528e-172	P12
CDK18	2.14588731213025e-176	-1.12148	0.241	0.862	3.85508655624199e-172	P12
CSNK1E	2.4934901480376e-176	1.15215208352303	0.968	0.708	4.47955505094954e-172	P12
RETREG2	2.68044372169955e-176	-1.0207	0.764	0.982	4.81541714603323e-172	P12
NFKB2	3.61426231120303e-176	1.14454914596242	0.985	0.773	6.49302224207624e-172	P12
TXNRD1	3.93848801165339e-176	1.07145138130054	0.99	0.813	7.07549371293531e-172	P12
RMND5A	4.82274689536864e-176	-1.00244	0.815	0.982	8.66406479752975e-172	P12
GNG11	6.93133225299364e-176	1.55018507942006	0.798	0.303	1.24521383925031e-171	P12
PCNX2	8.80146420387643e-176	-1.02255	0.701	0.977	1.5811830442264e-171	P12
CAMSAP3	2.52898149432306e-175	-1.07446	0.075	0.739	4.54331525455137e-171	P12
LSR	2.80778925846072e-175	-1.11417	0.479	0.91	5.04419340282468e-171	P12
ARPC1B	4.02446287091103e-175	0.949318880822571	0.999	0.969	7.22994754759166e-171	P12
GNB1	4.05498755985067e-175	0.79872506603377	1	0.997	7.28478515127173e-171	P12
DRAM1	4.08344941362494e-175	1.3209026051085	0.853	0.383	7.3359168715772e-171	P12
OBSL1	7.254389630857e-175	-1.10339	0.321	0.872	1.30325109718346e-170	P12
SNTA1	7.26775649715236e-175	-1.08194	0.102	0.752	1.30565245471342e-170	P12
MAPK12	1.06094564020416e-174	1.2817158371442	0.787	0.265	1.90598884262678e-170	P12
SMIM10L2A	1.14315125116593e-174	-1.10419	0.084	0.751	2.05367122271959e-170	P12
PRNP	1.79102286294041e-174	-0.919265	0.974	0.999	3.21757257327245e-170	P12
RNF11	1.99062275747418e-174	-0.851614	0.98	0.999	3.57615378380237e-170	P12
ARNT	3.80964607176531e-174	-1.02394	0.65	0.971	6.84402916792638e-170	P12
DAB2	3.88663180943894e-174	1.35860168698012	0.963	0.483	6.98233404565705e-170	P12
CDC42BPG	4.21742826623499e-174	-1.09935	0.147	0.8	7.57660988029115e-170	P12
RFX8	5.59658136791761e-174	1.14349180999073	0.716	0.161	1.0054258427464e-169	P12
NDC80	7.67181968379285e-174	1.30023720542186	0.734	0.194	1.37824240619339e-169	P12
CDC42BPA	8.72862175254956e-174	-0.9814	0.756	0.977	1.56809689784553e-169	P12
VSIG4	9.03248704635517e-174	1.58513936334946	0.852	0.334	1.62268629787771e-169	P12
C1orf116	1.14656456061453e-173	-1.1473	0.116	0.766	2.05980323314401e-169	P12
EXT1	1.49054122886359e-173	1.0685601985022	0.995	0.852	2.67775731765344e-169	P12
ATP1B2	1.75900365817838e-173	-1.18587	0.029	0.678	3.16005007191745e-169	P12
GPX4	2.05987793833772e-173	-0.607314	1	1	3.70057071622371e-169	P12
LASP1	2.2406007265931e-173	0.959966034751404	0.997	0.909	4.02523920532451e-169	P12
FAM174B	2.32921184739564e-173	-1.10892	0.591	0.945	4.18442908384626e-169	P12
EVA1A	2.7734863414709e-173	1.37204765454076	0.814	0.314	4.98256821245248e-169	P12
SLC44A1	2.95662483488346e-173	-1.02383	0.777	0.982	5.31157651586814e-169	P12
TNFRSF11B	3.07245152950249e-173	1.49581897479582	0.81	0.318	5.51965917275123e-169	P12
RTCB	3.52789137065619e-173	1.09278228711458	0.978	0.758	6.33785684738384e-169	P12
CNN3	3.55955850905667e-173	1.06706876594194	0.999	0.999	6.39474686152031e-169	P12
ARHGEF16	6.09122518796411e-173	-1.02651	0.079	0.737	1.09428860501775e-168	P12
GGPS1	7.37950779436607e-173	-1.04909	0.531	0.936	1.32572857525786e-168	P12
GABRG3	7.78012645696874e-173	-1.12562	0.06	0.711	1.39769971799443e-168	P12
SIGLEC15	8.44093763436069e-173	1.04653888059729	0.626	0.08	1.5164144460129e-168	P12
MYO1B	1.02034408067799e-172	1.24658973654301	0.949	0.571	1.83304814093801e-168	P12
CCNG2	1.11784512604888e-172	-1.02334	0.713	0.97	2.00820876894682e-168	P12
CCDC69	1.4754140537257e-172	1.28412631846749	0.803	0.284	2.65058134751822e-168	P12
ADAM9	1.73504863599082e-172	0.877588964534573	0.999	0.971	3.11701487455751e-168	P12
FBN1	1.79684070324517e-172	1.20197310929229	0.891	0.362	3.22802432337996e-168	P12
LSP1	3.88770556583667e-172	1.22319884879334	0.866	0.299	6.98426304902557e-168	P12
DNAJB1	4.64254691521758e-172	1.95731362141444	0.99	0.879	8.34033553318838e-168	P12
APMAP	5.97404789483391e-172	-0.869251	0.958	0.998	1.07323770430691e-167	P12
ACBD3	7.09597518176954e-172	-0.866029	0.936	0.995	1.2747919414049e-167	P12
BAALC	1.11021331606873e-171	1.21335027763633	0.626	0.084	1.99449822231748e-167	P12
CDC37	1.11517486569885e-171	0.901907892558138	1	0.954	2.00341164622799e-167	P12
KIFC1	1.30650381144633e-171	1.21690516519771	0.747	0.21	2.34713409726333e-167	P12
MARCO	1.37437170996645e-171	1.67936898648829	0.682	0.118	2.46905877695472e-167	P12
DGAT2	1.49745552416644e-171	-1.13016	0.13	0.774	2.69017884916501e-167	P12
NEGR1	1.59500417980255e-171	1.09519528854845	0.584	0.055	2.86542500901527e-167	P12
MCM4	1.60909415358576e-171	1.27663852585162	0.865	0.449	2.89073764691683e-167	P12
TMCO1	1.7902351952831e-171	-1.03861	0.598	0.954	3.21615752832609e-167	P12
DDX60L	1.99000076677494e-171	1.37032440959599	0.876	0.472	3.57503637751117e-167	P12
CNTRL	2.35396471745869e-171	1.18647558863872	0.93	0.52	4.22889761491455e-167	P12
AXL	3.41176580284223e-171	1.31064836270548	0.909	0.542	6.12923726480606e-167	P12
HPN	4.49252918324076e-171	-1.03933	0.066	0.714	8.07082867769202e-167	P12
SSR2	5.26939538601769e-171	-0.727131	0.991	1	9.46646881098078e-167	P12
PSMB8	8.75138811358947e-171	0.939861828825179	0.999	0.97	1.57218687460635e-166	P12
ANXA5	1.11104793106562e-170	0.735586216144652	1	0.999	1.99599760815939e-166	P12
SLC15A3	1.42832099914121e-170	1.23176168091834	0.858	0.337	2.56597867495719e-166	P12
DOCK2	2.37504209147865e-170	1.26643093989287	0.829	0.291	4.2667631173414e-166	P12
C1QA	2.99076964789658e-170	1.40820690336562	0.997	0.774	5.3729176724462e-166	P12
UBE2L6	6.80676608213166e-170	1.15693229384874	0.964	0.708	1.22283552665495e-165	P12
TOM1L1	1.08678950781801e-169	-0.99612	0.822	0.976	1.95241735079506e-165	P12
KLK11	1.47183873282662e-169	-0.974595	0.066	0.718	2.64415828352302e-165	P12
COL23A1	1.59845667919575e-169	-1.06632	0.144	0.795	2.87162742417517e-165	P12
BNC2	4.25818958701799e-169	1.24321447813317	0.766	0.245	7.64983759307782e-165	P12
CA2	6.73041083874509e-169	1.35118118402478	0.785	0.284	1.20911830718056e-164	P12
PRR36	6.85226460213562e-169	-1.05266	0.105	0.748	1.23100933577366e-164	P12
SMARCB1	1.181401463608e-168	0.995394501766599	0.994	0.906	2.12238772937177e-164	P12
PACSIN3	2.14039812614102e-168	-1.0875	0.116	0.76	3.84522523361233e-164	P12
EMP1	5.19729023806925e-168	0.978972989874132	1	0.991	9.33693191269141e-164	P12
TMED3	5.66722269569321e-168	-0.993491	0.745	0.971	1.01811655728129e-163	P12
MFSD6	8.52838715050671e-168	-0.986311	0.665	0.962	1.53212475158853e-163	P12
MARC2	1.0184221919092e-167	-0.972491	0.052	0.697	1.82959546776488e-163	P12
DDX58	1.40510643186376e-167	1.4072176962408	0.885	0.506	2.52427370484324e-163	P12
TSC22D1	1.50729909728807e-167	-1.05297	0.623	0.951	2.70786282827802e-163	P12
FHDC1	2.55529192624047e-167	-0.955461	0.034	0.665	4.59058194549101e-163	P12
GGA2	3.40515444740834e-167	-0.933011	0.897	0.996	6.11735996476908e-163	P12
SHCBP1	3.8425717550377e-167	1.13279960652452	0.719	0.175	6.90318015792523e-163	P12
NRCAM	4.15485571965683e-167	1.25442202823373	0.98	0.896	7.4641983003635e-163	P12
LRRN4	4.51828872169738e-167	1.11260228171911	0.676	0.129	8.11710568852934e-163	P12
KIF23	4.8217153710466e-167	1.12096016573739	0.702	0.159	8.66221166408521e-163	P12
FBLIM1	7.33525127364581e-167	1.34530130849711	0.81	0.337	1.31777789131047e-162	P12
CDH2	7.41805597949071e-167	1.44656407616555	0.84	0.467	1.33265375671551e-162	P12
PLEKHA6	8.13378892214268e-167	-0.981758	0.049	0.687	1.46123517986293e-162	P12
FAM160A1	9.60035315243017e-167	-0.997249	0.061	0.699	1.72470344383408e-162	P12
LRRN1	1.0183174350047e-166	-1.07375	0.087	0.73	1.82940727198595e-162	P12
UQCRH	1.04297068623794e-166	-1.08904	0.508	0.919	1.87369683782646e-162	P12
COL4A3	1.17477233037314e-166	-1.03516	0.06	0.7	2.11047849151534e-162	P12
TOP2A	1.74473295160996e-166	1.27762393009304	0.858	0.347	3.1344127475673e-162	P12
SCO2	1.97518973413025e-166	1.17774471128057	0.925	0.514	3.54842835736499e-162	P12
SLC4A8	2.50792367142211e-166	1.27126755742008	0.72	0.196	4.50548487570982e-162	P12
NQO1	2.62818763870412e-166	-1.0888	0.126	0.768	4.72153909293195e-162	P12
METTL7A	3.43626135589864e-166	-1.06656	0.52	0.927	6.17324352587191e-162	P12
PHLDA1	3.48701366688587e-166	1.29491923648736	0.971	0.843	6.26442005256046e-162	P12
COPA	3.544152491488e-166	-0.646659	0.997	1	6.36706995095819e-162	P12
GATD1	3.63310413709453e-166	1.08718785822155	0.989	0.857	6.52687158229032e-162	P12
SIRPA	3.86475610136979e-166	1.34351442034275	0.835	0.315	6.94303433611082e-162	P12
LMAN2	4.02220056438025e-166	-0.756899	0.978	1	7.22588331390912e-162	P12
ERBB2	4.81813470473814e-166	-1.04959	0.534	0.923	8.65577899706207e-162	P12
ITGA5	5.16204188098965e-166	1.18829848174906	0.834	0.348	9.27360823919792e-162	P12
FNDC1	6.08958500598537e-166	-1.20525	0.102	0.734	1.09399394632527e-161	P12
ATP6V1B2	8.42556406202039e-166	0.836644429794893	1	0.998	1.51365258374196e-161	P12
ZNF770	1.06561340465749e-165	-1.08017	0.137	0.762	1.91437448146718e-161	P12
NCAPG2	1.43998471663228e-165	1.1905393778789	0.794	0.29	2.58693254342989e-161	P12
CPD	1.45591990102239e-165	-1.09027	0.646	0.942	2.61556010218672e-161	P12
SPHK1	1.9602158475359e-165	1.2312858631028	0.875	0.459	3.52152777009824e-161	P12
FOXM1	2.10892455204259e-165	1.19326962127482	0.732	0.202	3.7886829577445e-161	P12
PINK1	3.81942354346512e-165	-1.06003	0.576	0.943	6.86159439583508e-161	P12
CEBPG	4.27276105415183e-165	-1.0941	0.822	0.974	7.67601523378376e-161	P12
TDRP	4.51576344931251e-165	-1.00811	0.084	0.722	8.11256903668992e-161	P12
ZMAT3	5.14237707808517e-165	-1.01594	0.575	0.941	9.23828042078001e-161	P12
ANKRD13D	5.96336513200104e-165	1.01049312929882	0.985	0.79	1.07131854596399e-160	P12
ADAMTS6	7.76625271547014e-165	1.15074632833739	0.696	0.163	1.39520730033421e-160	P12
WWC1	8.15446260670396e-165	-1.04799	0.529	0.929	1.46494920729437e-160	P12
GALNT6	9.53568655057123e-165	1.08700197436204	0.63	0.097	1.71308608881012e-160	P12
TRIB1	1.08866698952304e-164	-0.987771	0.86	0.985	1.95579024667814e-160	P12
PPP1R35	1.17669950414627e-164	1.10327104229821	0.95	0.69	2.11394065919878e-160	P12
SOCS1	1.40574590219721e-164	1.20338484705591	0.93	0.635	2.52542251329729e-160	P12
MT1E	1.52084193810569e-164	0.94619207413615	0.584	0.062	2.73219254180688e-160	P12
BASP1	1.58990426331261e-164	1.13465429481613	0.963	0.741	2.8562630090411e-160	P12
CCPG1	1.83206729975908e-164	-0.975669	0.87	0.985	3.29130890401719e-160	P12
BLVRA	2.15368605791629e-164	1.02800649337955	0.983	0.753	3.86909700304661e-160	P12
SUMO2	2.55845122874907e-164	0.787089092778261	1	0.989	4.5962576324477e-160	P12
PRC1	2.79489309923014e-164	1.15228008982637	0.755	0.22	5.02102545276694e-160	P12
C1QB	2.8383247630079e-164	1.27629419343743	0.994	0.719	5.09905043674369e-160	P12
PROM2	4.08105720946021e-164	-1.04301	0.061	0.693	7.33161927679527e-160	P12
MAN1A1	5.53728954978946e-164	1.23669927195021	0.847	0.41	9.94774067619676e-160	P12
MEGF9	5.60889001981545e-164	-1.06101	0.742	0.96	1.00763709205985e-159	P12
HOOK1	6.94595725251329e-164	-1.01847	0.038	0.672	1.24784122041401e-159	P12
SNAP47	1.25033216756836e-163	-1.06354	0.423	0.897	2.24622173903656e-159	P12
E2F7	1.39241821603617e-163	1.09211840326075	0.637	0.105	2.50147932510898e-159	P12
TRIB3	1.66420668499409e-163	-1.27648	0.963	0.985	2.98974730959188e-159	P12
CAP1	2.02554110721984e-163	1.04872494948773	0.972	0.786	3.63888459912044e-159	P12
FARP1	2.51851502327129e-163	-0.877128	0.92	0.997	4.52451223930688e-159	P12
TGFA	2.74259508697147e-163	-1.09319	0.107	0.73	4.92707207374424e-159	P12
BPNT1	2.84632832506004e-163	-1.05569	0.455	0.921	5.11342883597037e-159	P12
TMEM51	3.40683697051056e-163	1.18167664628353	0.811	0.33	6.12038261752222e-159	P12
CTNNBIP1	3.4348042370856e-163	1.13066371305626	0.957	0.757	6.17062581192428e-159	P12
ANOS1	3.71282093050501e-163	-1.05324	0.153	0.769	6.67008280165226e-159	P12
MKNK2	4.14749544428143e-163	-0.848991	0.972	0.998	7.45097556565158e-159	P12
ARHGDIB	4.65379203633634e-163	1.07725960095013	0.996	0.821	8.36053739327823e-159	P12
ACTR1A	4.76224625724695e-163	0.987588050282646	0.995	0.882	8.55537540114415e-159	P12
ATP9A	6.0355869930297e-163	-1.0572	0.437	0.903	1.08429320329779e-158	P12
TRAF1	7.1419968368308e-163	1.26333377792053	0.866	0.375	1.28305973173665e-158	P12
SLC30A2	7.42794261280356e-163	-0.854735	0.034	0.656	1.33442989039016e-158	P12
RASAL1	7.98856802530804e-163	-0.928043	0.064	0.692	1.43514624574659e-158	P12
C2	1.17555911076945e-162	1.36706662286518	0.822	0.324	2.11189194249733e-158	P12
ARID5B	1.20230696658075e-162	1.15342769126528	0.908	0.429	2.15994446546231e-158	P12
SMOX	1.40778684958171e-162	1.20736315481337	0.774	0.278	2.52908907527354e-158	P12
PPP1CB	1.90522898877463e-162	-0.878006	0.923	0.996	3.42274387833363e-158	P12
ALPL	3.1088678536993e-162	1.21193967641341	0.69	0.165	5.58508109917079e-158	P12
SSBP2	3.9434372144426e-162	-1.00057	0.07	0.699	7.08438495574613e-158	P12
UST	4.44772552422871e-162	-1.08713	0.195	0.788	7.99033890427688e-158	P12
COL4A1	7.67389940450823e-162	1.1788426838023	1	0.882	1.3786160280199e-157	P12
CSTF3	7.78926375770975e-162	1.02145344682717	0.989	0.849	1.39934123407256e-157	P12
SLC7A7	8.42776492801146e-162	1.28377422567289	0.843	0.38	1.51404796931726e-157	P12
NUP50	1.40410362702443e-161	1.15767705339349	0.875	0.456	2.52247216594939e-157	P12
SNX25	1.49632756017255e-161	-1.0373	0.603	0.944	2.68815246184999e-157	P12
FAM47E	1.58956886125368e-161	-0.963202	0.072	0.703	2.85566045924223e-157	P12
MLKL	1.62155448928803e-161	1.23026821931122	0.819	0.325	2.91312264000595e-157	P12
CXCL13	1.70831386456063e-161	1.2335636134643	0.683	0.152	3.06898585768318e-157	P12
RHOC	1.94161596073929e-161	0.803685634213722	1	0.999	3.48811307346813e-157	P12
EFR3B	3.14433379357634e-161	-0.890534	0.036	0.652	5.6487956601599e-157	P12
DHRS11	3.50712806396788e-161	-1.10154	0.382	0.877	6.3005555669183e-157	P12
YBX1	3.67190608391072e-161	0.723122981751909	1	0.998	6.59657927974562e-157	P12
LIMD2	5.41238189884727e-161	1.12485536985219	0.803	0.27	9.72334408127913e-157	P12
COL7A1	6.21681429643778e-161	1.1766478702778	0.699	0.173	1.11685068835505e-156	P12
LY6E	8.45100510430556e-161	1.16120305741515	0.991	0.827	1.51822306698849e-156	P12
AP1M2	1.67256321126395e-160	-0.928242	0.01	0.621	3.00475980903569e-156	P12
HINT1	1.99492502654659e-160	-0.96891	0.757	0.968	3.58388281019095e-156	P12
MMP17	2.31251641204015e-160	1.08422078624787	0.667	0.137	4.15443573423013e-156	P12
ACBD6	2.3197506919525e-160	-0.945633	0.822	0.976	4.16743211809266e-156	P12
LAD1	2.60178897341599e-160	-1.00205	0.072	0.697	4.67411389074183e-156	P12
MTR	2.61503417052652e-160	-0.879712	0.842	0.988	4.6979088873509e-156	P12
TCTN3	3.3441759715472e-160	-1.16665	0.622	0.939	6.00781213288455e-156	P12
POLR2L	3.8207861350654e-160	0.843150695211889	1	1	6.86404229164499e-156	P12
ACVR1	5.33288998671844e-160	-0.968448	0.719	0.96	9.58053686113967e-156	P12
PAQR6	5.46268944751709e-160	-1.08229	0.225	0.811	9.81372159246444e-156	P12
LIMA1	5.9040304227931e-160	1.03607096173823	0.983	0.833	1.06065906545478e-155	P12
HMGB2	6.28467421434875e-160	1.03877508445758	0.973	0.785	1.12904172260775e-155	P12
BCAT1	7.14298884641562e-160	1.2186693981646	0.766	0.253	1.28323794625857e-155	P12
HOOK2	7.57820160787862e-160	-1.00928	0.428	0.907	1.36142391885539e-155	P12
ARL4C	2.47265619389985e-159	1.13264782794435	0.768	0.262	4.44212685234108e-155	P12
CCL4	3.75092365766785e-159	1.19010882222125	0.714	0.184	6.7385343510003e-155	P12
ITGA3	4.08701080561219e-159	-0.815096	0.966	0.999	7.3423149122823e-155	P12
ST3GAL5	4.60181632135187e-159	-1.0202	0.681	0.96	8.26716302130863e-155	P12
SYTL2	5.13145080633438e-159	1.29181557875854	0.863	0.461	9.21865137357971e-155	P12
CIT	6.15285313453809e-159	1.07498422300057	0.708	0.172	1.10536006561977e-154	P12
ALCAM	7.32090871107689e-159	0.776714437199282	1	0.996	1.31520124994496e-154	P12
MCTP2	8.65932441342278e-159	-1.0339	0.572	0.947	1.5556476308714e-154	P12
NDUFV2	1.10452242104417e-158	0.73368646282459	0.999	0.993	1.98427452940586e-154	P12
STRIP2	1.71249111532495e-158	1.05426756414624	0.66	0.134	3.07649028868126e-154	P12
CREBBP	2.0049420886574e-158	-0.928908	0.723	0.967	3.60187846227302e-154	P12
YKT6	2.24575457361997e-158	0.915375588022599	0.999	0.955	4.03449809150828e-154	P12
POLDIP3	4.14597024406891e-158	0.976766297303185	0.985	0.805	7.4482355434698e-154	P12
COL27A1	4.20027588902699e-158	1.12982282381086	0.715	0.187	7.54579563463699e-154	P12
GALNT3	4.27327016503202e-158	-1.07955	0.382	0.874	7.67692985148002e-154	P12
B4GALT5	4.76527255878786e-158	1.07479186182949	0.983	0.828	8.5608121518624e-154	P12
SPART	9.35426658699768e-158	-0.858247	0.917	0.993	1.68049399235413e-153	P12
FBXO25	1.21575901428395e-157	-0.992246	0.13	0.744	2.18411106916112e-153	P12
CRB3	1.25719973260588e-157	-0.97796	0.055	0.677	2.25855931962646e-153	P12
TMOD1	1.40041384469409e-157	-1.00813	0.098	0.713	2.51584347199294e-153	P12
DOK5	1.79567230665968e-157	-1.01733	0.083	0.703	3.22592529891412e-153	P12
ASH1L	2.46401595532987e-157	-0.861273	0.868	0.996	4.42660466375011e-153	P12
DCSTAMP	4.50020300921699e-157	-1.05107	0.169	0.786	8.08461470605833e-153	P12
ANKRD11	5.240402282863e-157	0.953400662690818	0.985	0.878	9.41438270116337e-153	P12
IRF6	5.89985386181361e-157	-0.837762	0.037	0.643	1.05990874627482e-152	P12
CCDC124	6.34001219510672e-157	0.879797617501141	1	0.943	1.13898319085092e-152	P12
SLC1A1	7.4930638566244e-157	-0.998303	0.086	0.701	1.34612892184257e-152	P12
AHDC1	8.80889180861987e-157	-1.04665	0.275	0.851	1.58251741341856e-152	P12
RUNX2	1.34163195751551e-156	1.14846120337342	0.737	0.231	2.41024181167661e-152	P12
IGFBP6	1.55754737933707e-156	-1.07927	0.633	0.932	2.79813386697905e-152	P12
KDM5B	1.62742694085853e-156	-0.923527	0.771	0.974	2.92367249925235e-152	P12
MTHFD2	1.99888177899543e-156	1.0020667158901	0.972	0.777	3.59099111596529e-152	P12
GGH	2.05747808812044e-156	1.10504962739473	0.63	0.115	3.69625938530836e-152	P12
UHMK1	4.5355547316077e-156	-0.770064	0.959	0.999	8.14812407533323e-152	P12
CD68	5.34832019051658e-156	1.40892679936074	0.982	0.594	9.60825722226303e-152	P12
KLHL12	5.42174702620945e-156	-1.00343	0.507	0.921	9.74016853258528e-152	P12
ZNF483	6.83979624071619e-156	-1.01615	0.151	0.758	1.22876939464466e-151	P12
ACOT9	7.60309126733718e-156	1.00645759109276	0.986	0.727	1.36589534617712e-151	P12
FAM107A	8.82468123709593e-156	-0.912403	0.083	0.702	1.58535398424428e-151	P12
GJB6	1.28249405236392e-155	1.05038416685938	0.577	0.072	2.30400056507178e-151	P12
YWHAH	1.36221612396021e-155	1.11984577176245	0.899	0.547	2.44722126669452e-151	P12
ELK4	1.50839646475327e-155	-0.89689	0.806	0.985	2.70983424892926e-151	P12
ADIPOR1	2.03683942277024e-155	-0.775956	0.972	0.999	3.65918202300674e-151	P12
EPS8L2	2.62461033964204e-155	-0.8925	0.868	0.988	4.71511247516693e-151	P12
SMPDL3B	3.78930303564256e-155	-0.93581	0.066	0.679	6.80748290353186e-151	P12
MANEAL	3.96005800685452e-155	-1.00482	0.188	0.799	7.11424420931414e-151	P12
VSIG10	7.98509512832537e-155	-1.00059	0.386	0.89	1.43452233980365e-150	P12
SLCO4C1	8.3018452240024e-155	-0.978397	0.064	0.677	1.49142649449203e-150	P12
MAP6	8.5865605922585e-155	-0.999555	0.114	0.732	1.54257561039924e-150	P12
INHBA	1.0388773081386e-154	0.886287079484434	0.547	0.051	1.866343084071e-150	P12
STBD1	1.22229170426105e-154	-1.0746	0.227	0.809	2.19584704670498e-150	P12
PJA2	1.28233193351284e-154	-0.685348	0.992	1	2.30370931855581e-150	P12
EFHD2	1.80201453640362e-154	0.713245912760642	1	0.999	3.2373191146491e-150	P12
COL1A1	1.80912042282644e-154	1.04834526912599	1	0.997	3.25008483960769e-150	P12
FAAH	1.82645599308073e-154	-0.883502	0.057	0.664	3.28122819156953e-150	P12
C7	2.10523882771533e-154	-1.34484	0.077	0.683	3.78206155399059e-150	P12
PARVB	2.18703700129126e-154	1.09041332201578	0.777	0.282	3.92901197281975e-150	P12
MAPRE3	2.59671704651138e-154	-1.02639	0.382	0.896	4.66500217405769e-150	P12
TRIOBP	3.06356867914943e-154	1.0599860217777	0.967	0.749	5.50370113209196e-150	P12
JUN	3.43105663189412e-154	-0.938651	1	1	6.16389323919779e-150	P12
PTP4A3	3.46895809274024e-154	-1.0507	0.751	0.971	6.23198321360785e-150	P12
EPHB6	3.70889355631151e-154	-0.948837	0.162	0.769	6.66302727391363e-150	P12
FST	7.38917280589793e-154	1.05219924553514	0.573	0.072	1.32746489457956e-149	P12
TALDO1	8.19726874546832e-154	0.887249312393285	0.995	0.952	1.47263933012338e-149	P12
COL14A1	1.15131277321566e-153	-1.18605	0.172	0.769	2.06833339708194e-149	P12
FAM89A	1.19282439214466e-153	-1.0299	0.336	0.86	2.14290902048789e-149	P12
NEDD8	1.39092065765534e-153	0.902908208314075	0.994	0.898	2.49878896147782e-149	P12
RHOA	1.56774956118947e-153	0.595638891816311	1	1	2.81646208667688e-149	P12
GADD45GIP1	1.95746906492672e-153	0.952888621762798	0.992	0.877	3.51659317514085e-149	P12
ARHGAP12	3.19318093735451e-153	-0.878641	0.908	0.991	5.73654955395737e-149	P12
MYO6	3.79795532037421e-153	-0.967453	0.674	0.962	6.82302673305227e-149	P12
BUB3	4.59215941678872e-153	1.05238764787655	0.954	0.691	8.24981439226093e-149	P12
NR4A1	4.7091225735046e-153	-1.38537	0.807	0.953	8.45993870330101e-149	P12
COMMD6	6.31920808773089e-153	-0.958096	0.759	0.965	1.13524573296085e-148	P12
HADHB	9.57008312638313e-153	-0.936688	0.782	0.974	1.71926543365473e-148	P12
PCGF2	1.30001204832176e-152	-0.929883	0.742	0.966	2.33547164481004e-148	P12
ZNF148	1.62778407443662e-152	-0.984772	0.627	0.938	2.92431408972539e-148	P12
PSD3	1.82038597000238e-152	-0.795885	0.951	0.997	3.27032339510927e-148	P12
RXRG	2.37122348569381e-152	-0.868728	0.036	0.632	4.25990299204893e-148	P12
VARS	2.72199318787541e-152	0.960643735395068	0.986	0.889	4.89006076201817e-148	P12
CDIP1	2.87761743337858e-152	-1.03598	0.207	0.8	5.16963971906462e-148	P12
CDK1	2.92407707453491e-152	1.22015402617721	0.815	0.357	5.25310446440197e-148	P12
SPRED1	5.43022891202229e-152	0.973807369719928	0.994	0.893	9.75540624044804e-148	P12
VANGL2	5.48075817559467e-152	-0.881351	0.051	0.657	9.84618206245582e-148	P12
FHL2	5.64574393410602e-152	1.3162112417516	0.796	0.375	1.01425789776215e-147	P12
CARNS1	5.84283327414232e-152	-0.914677	0.117	0.733	1.04966499769967e-147	P12
NEK7	8.9090613752794e-152	-0.923845	0.773	0.969	1.60051287606894e-147	P12
BSPRY	3.51355349872721e-151	-0.816288	0.027	0.615	6.31209886046343e-147	P12
DTNA	3.89137694956229e-151	-0.80238	0.959	0.999	6.99085868988865e-147	P12
SRSF2	5.71735611459347e-151	0.877822891576348	0.997	0.954	1.02712302598672e-146	P12
ARFGAP1	5.78723245770444e-151	1.08708947140794	0.904	0.583	1.0396763110266e-146	P12
LPXN	6.40337643536514e-151	1.11293177918923	0.815	0.369	1.15036657661335e-146	P12
APLP1	7.08823853973247e-151	-0.87683	0.056	0.658	1.27340205366294e-146	P12
CSNK2B	7.20063726042114e-151	0.881044170383244	0.991	0.899	1.29359448383466e-146	P12
LCP2	7.32266129211802e-151	1.16634170254405	0.87	0.401	1.315516101129e-146	P12
GLIPR2	8.22582327512382e-151	1.13818102650754	0.788	0.326	1.477769151376e-146	P12
ACP6	1.05979277525738e-150	-0.962824	0.586	0.929	1.90391772074989e-146	P12
CCL3	1.20325312016415e-150	1.22732685230682	0.561	0.068	2.16164423037489e-146	P12
COL4A4	1.83859890056811e-150	-0.925251	0.046	0.645	3.30304292487061e-146	P12
IFITM3	2.01429389924031e-150	1.32572012637139	0.992	0.735	3.61867898998522e-146	P12
EMP3	2.21086594014543e-150	0.952627290434489	0.995	0.905	3.97182066147127e-146	P12
MRTFA	2.87948159258786e-150	0.988814037420011	0.957	0.656	5.17298868108409e-146	P12
SLC4A7	3.69604662090315e-150	1.08816300511268	0.806	0.313	6.63994775445251e-146	P12
COL8A1	6.14722726870713e-150	-0.930421	0.9	0.992	1.10434937882324e-145	P12
CCDC187	7.00374896381685e-150	-0.849248	0.027	0.62	1.2582235013497e-145	P12
LMF2	8.20518998119261e-150	1.12001974651024	0.857	0.479	1.47406238012125e-145	P12
CBFB	9.38752083034169e-150	0.969759047384577	0.99	0.805	1.68646811717088e-145	P12
SERPINA1	1.29665855822765e-149	-0.884955	0.994	1	2.32944709985597e-145	P12
EPS8	1.59030772695584e-149	-0.874715	0.926	0.988	2.85698783147617e-145	P12
DIPK2A	1.94616810914854e-149	-0.975433	0.672	0.96	3.49629100808535e-145	P12
METTL9	2.81004275922654e-149	-0.772452	0.953	0.999	5.04824181695047e-145	P12
DAP3	3.19048036106297e-149	-0.695766	0.977	0.999	5.73169796864963e-145	P12
PLXNA2	5.16810624996308e-149	-1.03078	0.355	0.871	9.28450287805867e-145	P12
CDC42EP1	6.44763591904339e-149	1.20529701268594	0.794	0.352	1.15831779285615e-144	P12
YAP1	6.92820738295711e-149	-0.77786	0.962	0.996	1.24465245634824e-144	P12
ZBTB4	8.05931738142516e-149	-0.975886	0.564	0.927	1.44785636757303e-144	P12
GCLC	8.82399723047281e-149	-0.887987	0.796	0.978	1.58523110245444e-144	P12
ITGB2	8.9437138331733e-149	1.56187687744691	0.843	0.356	1.60673819012958e-144	P12
TRPC5	1.06437819630396e-148	-0.980729	0.068	0.666	1.91215542966006e-144	P12
CTXND1	1.13445182005386e-148	-0.878528	0.047	0.639	2.03804269472677e-144	P12
TRIM58	1.17566709273606e-148	-0.873382	0.036	0.621	2.11208593210032e-144	P12
PISD	2.72120427036469e-148	1.07829002369089	0.875	0.533	4.88864347171017e-144	P12
PLCD1	2.80910863419071e-148	-0.986833	0.183	0.766	5.04656366132362e-144	P12
NIBAN2	3.40595164036506e-148	0.891113117472646	0.997	0.904	6.11879212191582e-144	P12
EHBP1	4.12122933364673e-148	-0.842706	0.895	0.992	7.40378849789636e-144	P12
C12orf49	1.09324137767091e-147	-1.05561	0.291	0.819	1.96400813498578e-143	P12
NUP107	1.28212720590842e-147	1.02516302125683	0.922	0.584	2.30334152541447e-143	P12
P4HTM	1.45423707452566e-147	-0.903485	0.71	0.964	2.61253690438535e-143	P12
CYB5R4	2.41690281585317e-147	1.0551359917365	0.914	0.594	4.34196590868022e-143	P12
MRTO4	2.76900286427842e-147	1.09586621422609	0.844	0.458	4.97451364567619e-143	P12
KCNC3	2.97379078609613e-147	-0.920441	0.12	0.712	5.3424151472217e-143	P12
CLCN4	3.07363500604064e-147	-0.897538	0.084	0.688	5.52178528835202e-143	P12
ZNF219	4.89754280098774e-147	-0.970118	0.262	0.832	8.79843564197447e-143	P12
PPIB	5.41376165888173e-147	0.827281850728065	0.995	0.951	9.72582282018102e-143	P12
MCOLN3	6.48146239873067e-147	-0.912331	0.109	0.708	1.16439471993197e-142	P12
HSP90B1	8.62249109450918e-147	-1.02525	0.351	0.865	1.54903052512857e-142	P12
SERINC3	1.10000051238611e-146	-0.894622	0.777	0.971	1.97615092050165e-142	P12
CST6	1.18097441232969e-146	-0.964639	0.089	0.683	2.12162053175029e-142	P12
HIPK3	1.25427220029095e-146	-0.642561	0.996	0.999	2.25330000782269e-142	P12
FUCA1	1.26655046102623e-146	-0.8649	0.862	0.987	2.27535790323363e-142	P12
MID2	1.62817421998869e-146	-0.969843	0.413	0.89	2.92501498620968e-142	P12
PLA2G12A	1.95642739225473e-146	-0.918588	0.7	0.957	3.51472181018562e-142	P12
DPYD	2.53707437069321e-146	0.890747609562293	0.996	0.919	4.55785410695035e-142	P12
CLIP3	2.6319482930929e-146	-0.915407	0.115	0.709	4.72829510854139e-142	P12
KCNQ1	2.87611211195462e-146	-1.03369	0.303	0.835	5.16693540912648e-142	P12
ZBTB7B	2.91704358487388e-146	-0.9742	0.512	0.915	5.24046880022593e-142	P12
GPC6	6.54729189892026e-146	1.05173715701698	0.604	0.109	1.17622098964102e-141	P12
PGAP3	6.6256755912367e-146	-0.96205	0.563	0.924	1.19030261996567e-141	P12
FAM83H	6.64038864610556e-146	-0.982549	0.252	0.81	1.19294582027286e-141	P12
ECT2	8.24923865458068e-146	1.12250720156024	0.788	0.346	1.48197572429542e-141	P12
PSMC3	1.1511112664433e-145	0.876767179523657	0.997	0.955	2.06797139016539e-141	P12
RORC	1.43243654932088e-145	-0.875607	0.064	0.657	2.57337226085497e-141	P12
SOWAHB	1.70395880541238e-145	-0.853278	0.082	0.674	3.06116199392333e-141	P12
HEY2	3.27862714370697e-145	-0.841382	0.059	0.644	5.89005366366957e-141	P12
RNASEK	3.47655364631862e-145	-0.820975	0.897	0.993	6.2456286256114e-141	P12
SERPINF1	3.95908974747423e-145	1.31406234616433	0.775	0.307	7.11250473133746e-141	P12
LRFN4	5.13139206189071e-145	1.11482433412598	0.77	0.317	9.21854583918666e-141	P12
FHOD3	5.83998572573407e-145	0.937601371006749	0.599	0.102	1.04915343562813e-140	P12
HMOX1	7.57466526304887e-145	1.10510264589525	0.806	0.342	1.36078861450673e-140	P12
TOR1AIP2	9.55713111695336e-145	-0.864905	0.81	0.982	1.71693860516067e-140	P12
PPIC	1.66695045961517e-144	-0.861751	0.797	0.976	2.99467650069865e-140	P12
TGFBI	1.76755262756127e-144	1.30749042312835	0.946	0.588	3.17540829541382e-140	P12
TMEM245	3.27333863025333e-144	-0.901379	0.773	0.969	5.88055284925011e-140	P12
TEX9	3.91082835424976e-144	-0.967952	0.199	0.773	7.02580313840969e-140	P12
CCDC86	4.52253412466179e-144	1.19362336303443	0.802	0.413	8.1247325549549e-140	P12
TRIM22	7.58993992567955e-144	0.982513249597095	0.995	0.892	1.36353270764833e-139	P12
DPP4	8.0112462406483e-144	-1.0381	0.245	0.803	1.43922038713247e-139	P12
RAB2A	1.03131731349917e-143	-0.795454	0.951	0.993	1.85276155370125e-139	P12
ASAP1	1.41741210472977e-143	0.992169909889535	0.926	0.63	2.54638084614703e-139	P12
C1orf198	1.52854774469753e-143	-0.998727	0.774	0.973	2.74603602334911e-139	P12
PLCD3	1.77553404716347e-143	-0.98131	0.262	0.817	3.18974691572917e-139	P12
METTL7B	2.08034313165645e-143	-0.868373	0.061	0.639	3.73733643602081e-139	P12
POGZ	2.2238428215938e-143	-0.849112	0.828	0.986	3.99513362899326e-139	P12
ARNTL	2.9364070176746e-143	-0.998135	0.374	0.871	5.27525520725242e-139	P12
CHSY1	3.36861005013152e-143	0.975311093123458	0.966	0.696	6.05170795506128e-139	P12
TBCE.1	6.31750088164485e-143	-0.973646	0.374	0.865	1.1349390333875e-138	P12
MAGI3	6.8641063444515e-143	-0.950716	0.165	0.745	1.23313670478071e-138	P12
KCNN4	8.84749399295657e-143	1.10360918944774	0.789	0.358	1.58945229583465e-138	P12
HAX1	1.01778587088404e-142	-0.961163	0.552	0.921	1.82845231704319e-138	P12
ENTPD4	1.23755446535716e-142	0.899234054193862	0.978	0.802	2.22326659701414e-138	P12
GPBP1L1	1.29728901665497e-142	-0.767965	0.926	0.996	2.33057971842064e-138	P12
DMRT3	1.45602722613801e-142	-0.80201	0.103	0.691	2.61575291175694e-138	P12
SERGEF	1.79368648382429e-142	-0.920497	0.754	0.961	3.22235776819034e-138	P12
SMCHD1	1.86684693707024e-142	0.957272508906558	0.969	0.747	3.35379052244669e-138	P12
DUOXA1	2.29835977951658e-142	-0.836926	0.042	0.621	4.12900334390153e-138	P12
CCL5	2.38871004140687e-142	1.15430801120868	0.815	0.341	4.29131758938745e-138	P12
STEAP2	3.80044363088369e-142	1.2360670274923	0.754	0.334	6.82749698288254e-138	P12
SLIT1	4.60893096963708e-142	-0.879242	0.013	0.576	8.27994448695301e-138	P12
PTHLH	6.23393435693828e-142	1.11504386549526	0.692	0.208	1.11992630722396e-137	P12
ARHGEF12	6.6101218375335e-142	-0.791769	0.945	0.993	1.18750838811289e-137	P12
SLC20A2	7.01318872064071e-142	-0.960221	0.648	0.944	1.2599193536631e-137	P12
ERO1B	7.40151400316105e-142	-0.968931	0.304	0.839	1.32968199066788e-137	P12
ARV1	1.03053543647996e-141	-0.91509	0.649	0.944	1.85135691163625e-137	P12
ZNF687	1.20110227988641e-141	-0.957861	0.393	0.884	2.15778024581593e-137	P12
AKIP1	1.582461554088e-141	0.943988356316491	0.983	0.856	2.84289218191909e-137	P12
PCDH1	2.26333799070406e-141	-0.920127	0.539	0.925	4.06608670029984e-137	P12
ANXA11	2.57863185757268e-141	0.720410301823836	1	0.999	4.63251213212931e-137	P12
RFX5	3.04290163821334e-141	-0.918003	0.576	0.932	5.46657279305026e-137	P12
LLGL2	4.69114458985495e-141	-0.905526	0.121	0.71	8.42764125567441e-137	P12
COX6A1	4.97141211813348e-141	-0.720189	0.989	0.999	8.9311418702268e-137	P12
ODR4	5.09002806152324e-141	-0.913329	0.621	0.934	9.1442354125265e-137	P12
SYNE4	7.03344654020927e-141	-0.902098	0.095	0.675	1.2635586709486e-136	P12
SMC4	7.83980097710499e-141	0.928810932551789	0.985	0.828	1.40842024553691e-136	P12
PTPN3	8.36652274456714e-141	-0.744001	0.015	0.573	1.50304581106149e-136	P12
DDX39A	9.58702340731812e-141	1.01267331893311	0.9	0.578	1.7223087551247e-136	P12
CLEC5A	9.78374441048201e-141	2.11983222625138	0.708	0.206	1.75764968334309e-136	P12
LPGAT1	1.03687487153086e-140	-0.846166	0.824	0.981	1.8627457067052e-136	P12
CALR	1.09727336672388e-140	-0.786444	0.963	0.996	1.97125160331945e-136	P12
FAM49A	1.7362207651238e-140	-0.788077	0.923	0.993	3.1191206045449e-136	P12
NUSAP1	1.88478096917006e-140	1.01638022001132	0.711	0.224	3.38600901111401e-136	P12
WARS	2.18462436070995e-140	0.86903317736426	1	0.999	3.92467766401542e-136	P12
TBCE	2.68226386168221e-140	-0.983132	0.346	0.851	4.81868702751209e-136	P12
PPP1R13B	2.69546782918175e-140	-0.883463	0.714	0.957	4.84240795512502e-136	P12
ERCC6	3.43960121250197e-140	-0.925592	0.527	0.921	6.17924357825979e-136	P12
ZDHHC8	3.51881888955013e-140	1.06580523165613	0.877	0.522	6.3215581350768e-136	P12
PSAP	3.69862067138179e-140	-0.520601	1	1	6.64457203613738e-136	P12
ILF2	4.86654825826329e-140	-0.726276	0.969	0.998	8.74275394597001e-136	P12
ADAMTSL1	5.12537212669722e-140	1.06104226963618	0.697	0.209	9.20773102561156e-136	P12
PPM1F	5.16634631122331e-140	1.13032185694616	0.805	0.374	9.28134114811267e-136	P12
ZBTB41	5.59864281648205e-140	-0.947477	0.344	0.855	1.005796181981e-135	P12
NIPAL3	6.54274555144702e-140	-0.959716	0.388	0.874	1.17540423831746e-135	P12
COL12A1	6.54669321462443e-140	1.25528519843824	0.778	0.339	1.17611343600728e-135	P12
ERRFI1	7.67841698465293e-140	0.994019042446777	0.98	0.83	1.3794276112929e-135	P12
SOX6	8.31038884968753e-140	-0.812855	0.06	0.634	1.49296135684636e-135	P12
BHLHE40	8.74136970946572e-140	-0.608016	1	1	1.57038706830552e-135	P12
SGMS2	8.9071150184231e-140	-0.923991	0.18	0.76	1.60016321305971e-135	P12
PLXNA1	1.00328361283656e-139	1.10085809137448	0.773	0.337	1.80239901046088e-135	P12
GGA1	1.05136171404552e-139	0.9980529989089	0.925	0.629	1.88877131928278e-135	P12
ELOVL7	1.71042890591106e-139	-0.897145	0.105	0.702	3.07278552946922e-135	P12
ALS2CL	1.83694777180615e-139	-0.929753	0.133	0.715	3.30007667204974e-135	P12
TRBC2	1.99461040107412e-139	1.09132961688206	0.852	0.387	3.58331758552966e-135	P12
RRAGD	2.47076609221347e-139	-0.947864	0.409	0.874	4.4387312846615e-135	P12
PIM1	2.78086186796484e-139	1.11951094910032	0.853	0.421	4.99581834579884e-135	P12
NR3C2	2.92991196476397e-139	-0.978938	0.352	0.846	5.26358684469847e-135	P12
PCYOX1	3.05006800062313e-139	-0.942042	0.492	0.902	5.47944716311945e-135	P12
PPM1H	3.07697924273836e-139	-0.855018	0.091	0.671	5.52779320957947e-135	P12
IARS2	3.3252500888045e-139	-0.856673	0.719	0.954	5.97381178453728e-135	P12
FTSJ1	3.47297743762176e-139	1.07561786661632	0.895	0.615	6.23920396668749e-135	P12
MYLIP	3.67069473550921e-139	-0.91992	0.579	0.927	6.5944030923423e-135	P12
CNN2	3.74001620041368e-139	0.745017667569153	0.999	0.997	6.71893910404318e-135	P12
EPHX2	4.11140539743417e-139	-0.928388	0.133	0.711	7.38613979649048e-135	P12
ATP8A1	4.24165983798137e-139	-0.999109	0.249	0.805	7.62014189893353e-135	P12
LOX	4.58944894396652e-139	1.19150471152395	0.678	0.201	8.24494502783586e-135	P12
VEGFA	6.04525125274335e-139	-0.649646	0.996	1	1.08602938755534e-134	P12
INHBB	1.31068176678009e-138	-1.00666	0.282	0.796	2.35463979402043e-134	P12
CUL3	1.35469249533141e-138	-0.830361	0.801	0.977	2.43370506786287e-134	P12
PLXNC1	1.66631918609505e-138	-1.01558	0.249	0.789	2.99354241781975e-134	P12
AGR2	1.69438748679299e-138	-0.804651	0.075	0.65	3.0439671200236e-134	P12
EZH2	2.11625178028065e-138	1.0696734605053	0.805	0.373	3.80184632327419e-134	P12
MS4A6A	2.11758908713559e-138	1.06029360439965	0.967	0.586	3.80424879503909e-134	P12
NAB2	2.1478457784506e-138	-0.952067	0.646	0.944	3.8586049409865e-134	P12
RAI14	2.8178507525337e-138	1.01525131900095	0.899	0.581	5.0622688769268e-134	P12
ANKRD28	4.71609636724923e-138	0.965288169162459	0.976	0.855	8.47246712376324e-134	P12
TMEM9B	5.2845266256433e-138	-0.840862	0.856	0.978	9.49365208296818e-134	P12
NFKBIZ	6.65706522448896e-138	0.960480588761298	0.974	0.748	1.19594176757944e-133	P12
POLR2E	8.01751806903447e-138	0.898889907079553	0.983	0.867	1.44034712110204e-133	P12
DPF3	1.02428474700284e-137	0.851306430077515	0.558	0.083	1.84012754799061e-133	P12
GPRASP1	1.13067123007216e-137	-0.937644	0.203	0.766	2.03125086482464e-133	P12
VPS45	1.18520707045808e-137	-0.808343	0.835	0.985	2.12922450207795e-133	P12
NETO1	2.00677910730316e-137	0.824291032881926	0.524	0.062	3.60517866627013e-133	P12
CYTH1	2.30238111254092e-137	0.981012624641901	0.976	0.802	4.13622766867976e-133	P12
SIX1	2.48963181672916e-137	1.04006988264266	0.673	0.194	4.47262355875394e-133	P12
ANXA2	2.68945844256947e-137	0.614633633143905	1	1	4.83161209207606e-133	P12
SHMT1	3.54508319268856e-137	-0.939907	0.484	0.893	6.368741955665e-133	P12
FAM110C	3.90585895401661e-137	-0.870153	0.075	0.644	7.01687561089083e-133	P12
CYTIP	6.46318784873389e-137	1.13925871580287	0.747	0.269	1.16111169702504e-132	P12
HADHA	9.08844489339681e-137	-0.750906	0.937	0.995	1.63273912509874e-132	P12
SDCCAG8	9.101217120767e-137	-0.781466	0.872	0.997	1.63503365574579e-132	P12
CHKB	9.69751597728301e-137	0.903006406968967	0.972	0.776	1.74215874531889e-132	P12
DNAJC3	1.23682946270696e-136	-0.838298	0.82	0.971	2.22196412975305e-132	P12
COL6A2	1.7181503689391e-136	0.878123258933528	1	0.966	3.08665713779908e-132	P12
GAS6	1.74621000114834e-136	-0.891623	0.806	0.979	3.137066267063e-132	P12
FRMD6	2.08803538659365e-136	1.07159479942096	0.697	0.221	3.7511555720155e-132	P12
GXYLT2	2.46159349594075e-136	-0.969995	0.48	0.874	4.42225271545756e-132	P12
NCMAP	2.66405128414232e-136	-0.778491	0.034	0.587	4.78596813196168e-132	P12
OLR1	2.80249584127789e-136	1.09722740318096	0.791	0.307	5.03468377885573e-132	P12
PIFO	3.29225283560938e-136	-0.789668	0.06	0.622	5.91453221917225e-132	P12
TMEM263	4.31772737555599e-136	0.81331578047755	0.996	0.967	7.75679723018633e-132	P12
CHRDL1	5.63475953696898e-136	0.916405582232078	0.564	0.093	1.01228455081648e-131	P12
CREB3	5.89811675167508e-136	0.874246393090267	0.989	0.921	1.05959667443843e-131	P12
SH3PXD2A	1.11780317507989e-135	0.934892062514971	0.974	0.752	2.00813340403103e-131	P12
TCEAL9	1.36268215221809e-135	0.950142328320854	0.948	0.711	2.4480584864598e-131	P12
EMILIN2	1.42361938730514e-135	0.869947605860802	0.992	0.91	2.55753222929368e-131	P12
PTPN22	1.45169789717633e-135	0.997596619714443	0.732	0.251	2.60797527227728e-131	P12
ENSA	1.65598601328683e-135	-0.761748	0.908	0.99	2.97497887286979e-131	P12
ASS1	1.87202084013755e-135	-0.938071	0.194	0.754	3.36308543930712e-131	P12
RELT	1.89611976600682e-135	1.05521245560594	0.757	0.296	3.40637915963125e-131	P12
CD38	2.03668693895572e-135	0.967212251711831	0.662	0.17	3.65890808583395e-131	P12
LY75	3.03022811196353e-135	-0.910506	0.186	0.755	5.44380480314247e-131	P12
FBXL17	4.38971118087554e-135	-0.849733	0.719	0.956	7.88611613644291e-131	P12
GOLGA8B	6.34779115142364e-135	-0.876355	0.683	0.949	1.14038068035326e-130	P12
FGFRL1	7.3155925569388e-135	-0.94625	0.197	0.747	1.31424620285406e-130	P12
EFNB1	8.11570569371022e-135	1.11796331223683	0.842	0.543	1.45798652787504e-130	P12
SLC35F6	9.21166067948352e-135	-0.888258	0.614	0.935	1.65487484106921e-130	P12
PHEX	1.13859034480717e-134	-0.915052	0.092	0.656	2.04547755444608e-130	P12
REEP4	1.41787331982543e-134	1.02495	0.801	0.392	2.54720941906639e-130	P12
VDAC3	1.73334508005992e-134	0.8309897312983	0.99	0.877	3.11395443632764e-130	P12
IGSF3	2.10034449809361e-134	-0.740454	0.023	0.564	3.77326889082516e-130	P12
FAM177A1	2.99760959525878e-134	0.984026907034517	0.926	0.652	5.3852056378824e-130	P12
AFF4	5.28829921151274e-134	-0.663766	0.983	0.999	9.50042953348264e-130	P12
SLC39A10	6.05662974838615e-134	-0.970453	0.189	0.746	1.08807353429757e-129	P12
NME1	6.60872169558727e-134	0.932491506111976	0.98	0.824	1.18725685261225e-129	P12
STARD10	6.72130255559568e-134	-0.868321	0.676	0.94	1.20748200411276e-129	P12
KCTD3	7.94342401438485e-134	-0.847506	0.741	0.96	1.42703612418424e-129	P12
ARID4B	8.23269672043924e-134	-0.763063	0.883	0.994	1.47900396582691e-129	P12
EPB41L2	9.05627172044057e-134	0.982673061810441	0.954	0.689	1.62695921457715e-129	P12
RAB11FIP4	9.40306794243172e-134	-0.913994	0.258	0.805	1.68926115585786e-129	P12
NECTIN4	1.16285940257747e-133	-0.801103	0.055	0.611	2.08907691673043e-129	P12
AHCYL1	1.27597369222773e-133	-0.726953	0.962	0.996	2.29228673808712e-129	P12
ARCN1	1.32882330533341e-133	0.772967554958706	1	0.988	2.38723106803147e-129	P12
CENPE	1.54006410935962e-133	0.928321758705777	0.655	0.176	2.76672517246455e-129	P12
RAB3GAP2	1.7776249408698e-133	-0.834981	0.754	0.97	3.1935032062726e-129	P12
SQOR	1.84936741995529e-133	1.10788963736994	0.9	0.625	3.32238856994969e-129	P12
IGSF9B	1.9716414989296e-133	-0.863132	0.092	0.655	3.54205395282702e-129	P12
MAP2	2.44075053442464e-133	-0.952411	0.562	0.897	4.38480833509386e-129	P12
GFPT2	3.68586341319776e-133	1.07473672302358	0.759	0.312	6.62165362180977e-129	P12
PTPN7	4.66001261605302e-133	0.985307651972719	0.727	0.243	8.37171266473926e-129	P12
GALNT7	5.31408997453706e-133	-0.870279	0.884	0.976	9.54676263925583e-129	P12
PIM3	6.80632592391902e-133	0.972020957739749	0.966	0.73	1.22275645223205e-128	P12
BCL10	7.55432145418666e-133	0.96159101271613	0.969	0.852	1.35713384924463e-128	P12
DAAM2	9.89443081932104e-133	-0.915889	0.147	0.711	1.77753449669102e-128	P12
ZBTB16	1.20810917821099e-132	-0.849871	0.102	0.662	2.17036813865605e-128	P12
PLXNB1	1.21484007773765e-132	-0.889426	0.653	0.928	2.18246019965569e-128	P12
PYGO2	1.48724547678333e-132	-0.876213	0.137	0.689	2.67183649904126e-128	P12
COL4A5	1.49861033577638e-132	-0.877424	0.073	0.628	2.69225346822226e-128	P12
STOM	1.54584085824084e-132	1.00450083113515	0.945	0.686	2.77710310182967e-128	P12
BMI1	2.22466745718092e-132	-0.924777	0.407	0.859	3.99661508682553e-128	P12
MGAT4C	4.23335693117605e-132	-0.769218	0.046	0.593	7.60522572685777e-128	P12
CDCP1	4.95574909061131e-132	1.05588624638168	0.884	0.631	8.90300324128321e-128	P12
DPY30	6.02149024150991e-132	-0.792989	0.861	0.979	1.08176072188726e-127	P12
IQCA1	9.39077614106836e-132	-0.770879	0.075	0.626	1.68705293374293e-127	P12
BNIP2	9.74910888672609e-132	0.865994507792344	0.992	0.797	1.75142741150034e-127	P12
TP53I3	1.38649150796387e-131	0.947399217355471	0.912	0.557	2.49083199405709e-127	P12
WNT5B	1.63671077094387e-131	0.863643218731069	0.561	0.096	2.94035090000066e-127	P12
NBR1	1.65928198088642e-131	-0.871347	0.239	0.78	2.98090007866245e-127	P12
LAPTM5	1.94632754635157e-131	1.20992441361788	0.977	0.614	3.49657743702059e-127	P12
CPEB1	2.02840745655941e-131	-0.740289	0.042	0.583	3.64403399570898e-127	P12
CLN5	2.31693293871441e-131	-0.947343	0.372	0.848	4.16237002440044e-127	P12
ID2	2.59053213698897e-131	-0.945989	0.803	0.974	4.65389098410068e-127	P12
IGFLR1	2.87551795276421e-131	1.02120153575148	0.791	0.348	5.1658680021409e-127	P12
PLXNB2	3.4551223263952e-131	0.780515856370773	0.996	0.954	6.20712725936898e-127	P12
ITGAX	4.3221557979453e-131	1.5439274912928	0.966	0.835	7.76475289100873e-127	P12
APOE	7.07163850360856e-131	1.04227335098148	0.999	0.991	1.27041985717328e-126	P12
SNAP23	8.97176029402764e-131	0.948666740847112	0.917	0.663	1.61177673682206e-126	P12
CDC25B	9.57451028303264e-131	0.988757913822807	0.923	0.627	1.72006077234681e-126	P12
CMTM4	9.86090715374703e-131	-0.914572	0.275	0.8	1.77151197017065e-126	P12
C12orf75	1.08828848725829e-130	1.11894172635042	0.77	0.363	1.95511026735952e-126	P12
C1orf226	1.33774321967246e-130	-0.74995	0.06	0.614	2.40325569414157e-126	P12
CDKN3	1.51438424633067e-130	0.940283500978946	0.63	0.157	2.72059129853305e-126	P12
RALGAPA2	1.58757773945929e-130	-0.880221	0.217	0.761	2.85208340893862e-126	P12
CYB5R3	1.72241921016798e-130	0.873523741838445	0.992	0.871	3.09432611106678e-126	P12
TMEM50B	2.02685122272611e-130	-0.800969	0.807	0.98	3.64123822162746e-126	P12
SLC25A11	2.07725847304379e-130	-0.784993	0.802	0.977	3.73179484682316e-126	P12
COG2	2.54244520570816e-130	-0.890435	0.43	0.885	4.56750281205471e-126	P12
WNK4	2.58227988176629e-130	0.885607602010178	0.57	0.103	4.63906580759314e-126	P12
ATP5PB	2.64981927638881e-130	-0.927349	0.386	0.86	4.7604003300325e-126	P12
LHFPL2	2.82200649075513e-130	1.08962775231939	0.848	0.539	5.06973466064159e-126	P12
MANF	2.92982349525971e-130	0.831601198728009	0.994	0.941	5.26342790923408e-126	P12
LAMP2	2.95862672010086e-130	-0.719728	0.971	0.995	5.3151729026612e-126	P12
DENND3	2.99132173856269e-130	1.0572189418258	0.826	0.428	5.37390950332787e-126	P12
TSNAX	3.23231114774136e-130	-0.932644	0.263	0.789	5.80684697691735e-126	P12
NRXN2	3.27277793690392e-130	-0.86017	0.152	0.708	5.8795455636479e-126	P12
RIT1	4.1034282542131e-130	-0.840941	0.648	0.95	7.37180885869383e-126	P12
BDH1	4.40701736096079e-130	-0.964544	0.246	0.793	7.91720668896606e-126	P12
EHD2	4.75610958497555e-130	0.949282015886016	0.991	0.925	8.54435086940858e-126	P12
DBNL	6.19129664580036e-130	0.735464287141055	1	0.958	1.11226644241804e-125	P12
FAM184A	6.24640615305121e-130	-0.859602	0.18	0.74	1.12216686539565e-125	P12
TMEM33	8.47133537993859e-130	-0.796227	0.863	0.987	1.52187540100597e-125	P12
ZNF217	8.66245087821275e-130	-0.73694	0.943	0.998	1.55620930027092e-125	P12
SCAPER	8.87614405639882e-130	-0.919949	0.319	0.826	1.59459927973205e-125	P12
S100A8	1.35011691424224e-129	0.654495898265859	0.796	0.256	2.42548503643619e-125	P12
SHE	1.5704263429752e-129	-1.04799	0.258	0.777	2.82127092515494e-125	P12
LNX1	1.99838865437324e-129	-0.760543	0.052	0.594	3.59010521758153e-125	P12
TRMT9B	2.0067667570561e-129	-0.78963	0.068	0.62	3.60515647905129e-125	P12
SPG21	4.19502782142901e-129	-0.656353	0.981	0.999	7.53636748119723e-125	P12
ISG20	4.45060666635945e-129	1.06722978596525	0.858	0.542	7.99551487611476e-125	P12
ATP5MC3	4.67572225564505e-129	-0.868337	0.636	0.936	8.39993503226634e-125	P12
SLC19A2	5.25417863065738e-129	-0.793026	0.069	0.616	9.43913190997598e-125	P12
MTMR7	8.80184446221318e-129	-0.697758	0.029	0.557	1.5812513576366e-124	P12
MARC1	1.04147982572131e-128	-0.761845	0.065	0.602	1.87101850690833e-124	P12
ETNK1	1.15965573610129e-128	0.830545106888928	0.99	0.893	2.08332152990597e-124	P12
S100A5	1.51472388942148e-128	-0.913354	0.415	0.863	2.72120146734568e-124	P12
SLC22A18	1.98147853208334e-128	-0.875555	0.174	0.716	3.55972618288771e-124	P12
ZNF704	3.37341804069844e-128	-0.936844	0.124	0.669	6.06034551011475e-124	P12
RECQL	4.10105619130976e-128	0.975958942166672	0.883	0.583	7.36754744768798e-124	P12
ABHD11	4.4008148123869e-128	-0.90059	0.567	0.905	7.90606381045307e-124	P12
CSTA	5.19800915498712e-128	0.981802876869919	0.723	0.227	9.33822344693435e-124	P12
DDIT4	5.23688038796914e-128	1.04086726778895	0.963	0.78	9.40805561698656e-124	P12
ZPR1	6.20919573166533e-128	0.991351526480748	0.877	0.594	1.11548201319368e-123	P12
GIMAP4	1.1053662032312e-127	1.05330010974995	0.838	0.414	1.98579038410485e-123	P12
HACD3	1.30347604049487e-127	-0.782046	0.854	0.982	2.34169470674904e-123	P12
GBP2	1.3496660017197e-127	0.980409383691221	0.902	0.59	2.42467497208945e-123	P12
VAMP8	1.46820616910873e-127	0.898303755050674	0.983	0.861	2.63763238280383e-123	P12
CLTA	1.53602738924006e-127	0.560553123135484	1	1	2.75947320476977e-123	P12
PPP4R1	1.68600309611158e-127	0.830389286342591	0.994	0.91	3.02890456216446e-123	P12
MAML3	2.91801612715072e-127	-0.906855	0.28	0.796	5.24221597242627e-123	P12
ATP11A	3.08940252450963e-127	-0.868154	0.111	0.664	5.55011163528156e-123	P12
GNAO1	3.34504370280297e-127	-0.795196	0.07	0.618	6.00937101208554e-123	P12
TCF3	3.52076601027106e-127	0.94541996768666	0.951	0.739	6.32505613745195e-123	P12
AURKB	3.54248688476465e-127	0.886258287978921	0.64	0.17	6.36407768847969e-123	P12
CCL18	4.19494383757859e-127	1.04912162120892	0.686	0.173	7.53621660420993e-123	P12
SYT14	4.90592858990066e-127	-0.847829	0.143	0.691	8.81350071175654e-123	P12
LYPLAL1	7.74823229561031e-127	-0.848025	0.658	0.94	1.39196993190639e-122	P12
RHOF	8.05916810845056e-127	0.986993120132013	0.917	0.682	1.44782955068314e-122	P12
ASAP3	9.07615471362711e-127	-0.726657	0.056	0.59	1.63053119430311e-122	P12
CIITA	1.90375855619355e-126	1.02453098173607	0.983	0.741	3.42010224620171e-122	P12
SMPD1	2.16919956029528e-126	-0.916263	0.346	0.83	3.89696701007047e-122	P12
TOB1	2.45013816947345e-126	-0.81625	0.736	0.963	4.40167322145905e-122	P12
NME5	2.55541254676148e-126	-0.728602	0.083	0.625	4.59079864025699e-122	P12
NBL1	3.09502585018768e-126	0.972690753344598	0.75	0.271	5.56021393986217e-122	P12
CYFIP2	3.55058295698723e-126	-0.901911	0.345	0.83	6.37862228222757e-122	P12
CRYAB	4.52466753888516e-126	-0.747488	0.992	1	8.1285652336072e-122	P12
ATRAID	5.50619635056861e-126	-0.810619	0.765	0.957	9.8918817437965e-122	P12
CAMK2B	5.65789542072489e-126	-0.816493	0.1	0.647	1.01644091233323e-121	P12
CRIP2	5.84744331550216e-126	0.919964292138857	0.996	0.993	1.05049319162996e-121	P12
SNRPD1	6.25872005578436e-126	1.04300496319321	0.807	0.458	1.12437905802166e-121	P12
TOMM5	7.02595225477178e-126	0.791618831495025	0.996	0.979	1.26221232256975e-121	P12
GRID1	8.92608036280737e-126	-0.69431	0.028	0.551	1.60357033717834e-121	P12
CREM	9.03447475972105e-126	0.92129220140545	0.932	0.664	1.62304339058389e-121	P12
MAGEF1	9.05566782498878e-126	-0.846631	0.327	0.83	1.62685072475923e-121	P12
NTPCR	9.46789612844551e-126	-0.862959	0.612	0.925	1.70090753947524e-121	P12
PRUNE1	9.52650851179442e-126	-0.877635	0.212	0.753	1.71143725414387e-121	P12
MAP4K4	1.12128923413774e-125	0.867104886581826	0.994	0.94	2.01439610912845e-121	P12
BPGM	1.14107250012089e-125	0.953799304723789	0.917	0.677	2.04993674646719e-121	P12
TNFRSF9	1.18587442289818e-125	0.99106597751199	0.682	0.217	2.13042340073658e-121	P12
RAB3B	1.20869077308405e-125	0.74270516742697	0.462	0.043	2.17141297384549e-121	P12
SHROOM3	1.41211913157786e-125	-0.796648	0.146	0.697	2.53687201987963e-121	P12
FBXO32	1.67909880823121e-125	-0.930712	0.226	0.751	3.01650100898737e-121	P12
COLEC12	1.89240870407722e-125	1.16892262563776	0.704	0.222	3.39971223687473e-121	P12
HPCAL4	1.91378325116234e-125	-0.728678	0.056	0.589	3.43811161071314e-121	P12
CD37	2.7058561104165e-125	1.10084849439294	0.779	0.322	4.86107050236323e-121	P12
NDUFA4L2	3.51644535338058e-125	-0.853541	0.115	0.656	6.31729407734822e-121	P12
MXD4	3.60435777349329e-125	-0.791375	0.757	0.966	6.4752287400807e-121	P12
ITGA2	4.03637578650734e-125	1.08308075583218	0.734	0.305	7.25134910046044e-121	P12
ASF1B	4.32511932234295e-125	1.0356336882153	0.687	0.24	7.77007686258911e-121	P12
EPB41L5	5.06853095077783e-125	-0.902857	0.276	0.778	9.10561585307238e-121	P12
PML	5.43059494959592e-125	0.965800907161091	0.898	0.6	9.75606382694907e-121	P12
MYO1D	6.63205924764249e-125	-0.701716	0.959	0.996	1.19144944383897e-120	P12
LONRF3	7.58574261567032e-125	-0.887012	0.184	0.732	1.36277866090517e-120	P12
RBFOX3	7.70979218352815e-125	0.726633444243203	0.457	0.041	1.38506416577083e-120	P12
IL17RD	7.86990610891958e-125	1.09103924948937	0.646	0.206	1.4138286324674e-120	P12
MROH7	1.01256634205966e-124	-0.748277	0.132	0.678	1.81907543351019e-120	P12
CLIP2	1.05551418538105e-124	1.03666732538394	0.791	0.416	1.89623123403705e-120	P12
ROBO1	1.28140505898236e-124	1.09995815167892	0.779	0.409	2.30204418846181e-120	P12
ITPR3	1.37850023527006e-124	-0.818837	0.766	0.958	2.47647567266266e-120	P12
PSMD7	1.41019977850471e-124	0.950030983534407	0.879	0.578	2.53342390208372e-120	P12
NSL1	1.76079285195579e-124	-0.890188	0.386	0.853	3.16326435853858e-120	P12
CDK6	2.51042991367535e-124	0.991690370233836	0.778	0.398	4.50998733991776e-120	P12
FKBP10	2.73836738103614e-124	1.06789993599044	0.829	0.539	4.91947700003142e-120	P12
DNAJB9	2.91267833141295e-124	-0.887377	0.585	0.918	5.23262662238336e-120	P12
RND2	3.0221964348486e-124	-0.766818	0.073	0.602	5.42937589520551e-120	P12
CHCHD2	3.84050543384832e-124	0.611211022692526	1	0.999	6.89946801190852e-120	P12
ATP10A	4.116989664526e-124	0.99792725153312	0.696	0.257	7.39617193232097e-120	P12
BBC3	4.66520260110312e-124	-0.86742	0.423	0.879	8.38103647288176e-120	P12
POLD2	4.78148414555757e-124	0.905597813009977	0.963	0.811	8.58993626749417e-120	P12
PGBD5	5.1028404048407e-124	-0.736857	0.055	0.582	9.16725278729633e-120	P12
RCOR3	6.03010336422112e-124	-0.804326	0.14	0.692	1.08330806938232e-119	P12
SORD	6.90489729889196e-124	-0.892389	0.25	0.774	1.24046479974594e-119	P12
ICA1L	1.04799299599483e-123	-0.854771	0.16	0.699	1.8827194173047e-119	P12
LENG8	1.07623603933899e-123	0.580763498945544	1	1	1.93345804467249e-119	P12
ADAMTSL4	1.47728158940286e-123	1.07205902546165	0.89	0.556	2.65393637536224e-119	P12
TLR2	1.54268964479462e-123	1.00992777247032	0.867	0.542	2.77144194687353e-119	P12
NAP1L4	1.67482624579522e-123	0.803506471818056	0.99	0.926	3.00882535057112e-119	P12
KIAA1211L	2.50180132953566e-123	-0.678658	0.018	0.526	4.49448608851082e-119	P12
IRF7	2.72743498480529e-123	1.16817238193378	0.779	0.406	4.89983695020271e-119	P12
IL10RA	5.60025772112917e-123	0.993185790784252	0.761	0.32	1.00608629960086e-118	P12
MOCOS	7.25537510265343e-123	0.978752612822889	0.676	0.228	1.30342813719169e-118	P12
GNB2	1.04168774888421e-122	0.731949597498719	1	0.985	1.87139204087049e-118	P12
ETV6	1.18565819386863e-122	0.845231855019948	0.981	0.841	2.13003494528499e-118	P12
GTF2A1	1.26521750849342e-122	-0.787153	0.833	0.97	2.27296325400843e-118	P12
CXorf38	1.32010299893112e-122	0.941013408105376	0.917	0.658	2.37156503757976e-118	P12
FSTL3	1.36216991559852e-122	-0.885494	0.254	0.778	2.44713825337275e-118	P12
EMP2	1.74362345412168e-122	-0.808184	0.11	0.65	3.13241953532961e-118	P12
SGK1	2.03474998736799e-122	1.1184555759436	0.791	0.37	3.65542835230659e-118	P12
PUM2	2.47968376413562e-122	-0.689904	0.917	0.994	4.45475188226964e-118	P12
OTUD7B	2.5743488064582e-122	-0.862545	0.423	0.863	4.62481763080215e-118	P12
HES7	3.41256560046035e-122	0.868852679562802	0.598	0.143	6.13067410122701e-118	P12
GRB7	3.74480899525585e-122	-0.725979	0.04	0.561	6.72754935997713e-118	P12
CLEC2B	3.88773956610582e-122	1.03147091438723	0.811	0.414	6.98432413050911e-118	P12
DEK	4.00722406629736e-122	0.654950985929057	1	0.985	7.1989780351032e-118	P12
ANGEL2	4.44515078498167e-122	-0.860734	0.263	0.781	7.98571338521956e-118	P12
CDCA2	5.30352175664066e-122	0.905547863553914	0.599	0.146	9.52777683580494e-118	P12
DNAJA4	5.51942067827731e-122	1.91328816571098	0.737	0.347	9.91563924852519e-118	P12
CCDC47	6.07403802559675e-122	-0.692727	0.958	0.993	1.09120093129846e-117	P12
ELOC	7.97251962105543e-122	0.863601289063381	0.964	0.811	1.43226314992261e-117	P12
FGFR2	8.48734060971177e-122	-0.767773	0.102	0.641	1.52475074053472e-117	P12
TAF1D	8.75578845142002e-122	0.805079903397636	0.999	0.961	1.57297739529761e-117	P12
LAMTOR3	8.8720421064859e-122	-0.884161	0.474	0.894	1.59386236443019e-117	P12
MTERF2	9.33157313769513e-122	-0.885666	0.304	0.806	1.67641711418693e-117	P12
LOXL1	1.0674760196808e-121	1.03675950242024	0.705	0.262	1.91772066935656e-117	P12
CCDC149	1.28678620457559e-121	-0.801289	0.142	0.682	2.31171141652004e-117	P12
CFAP97	1.84069606006996e-121	-0.79515	0.714	0.954	3.30681047191568e-117	P12
PRDM16	1.87260852131893e-121	-0.688592	0.05	0.565	3.36414120854945e-117	P12
TNFRSF25	1.9805049702705e-121	1.01588252091552	0.784	0.387	3.55797717909096e-117	P12
CLOCK	2.03304449979961e-121	-0.855032	0.471	0.885	3.65236444389e-117	P12
DST	2.09727886933693e-121	0.860537889796283	0.992	0.909	3.76776148876379e-117	P12
OAZ2	2.50607770128086e-121	-0.65769	0.969	0.996	4.50216859035107e-117	P12
ROCK1	3.40550751940851e-121	0.736794810106062	0.992	0.935	6.1179942586174e-117	P12
CMBL	4.00469282489214e-121	-0.766223	0.112	0.647	7.19443065991873e-117	P12
UBLCP1	4.30814729835636e-121	0.828456518871948	0.973	0.805	7.7395866214972e-117	P12
TBC1D2B	4.59270360187128e-121	0.926498882126165	0.963	0.716	8.25079202076175e-117	P12
UCHL1	5.05658742663928e-121	-0.765259	0.137	0.691	9.08415931195747e-117	P12
CCNL2	5.24338844643172e-121	0.541677611961841	1	1	9.41974734401458e-117	P12
NUP133	5.33686617940705e-121	-0.80252	0.664	0.939	9.58768009130477e-117	P12
SRP9	5.38864213183011e-121	-0.715077	0.904	0.995	9.6806955898328e-117	P12
OSBPL8	6.95818729911446e-121	0.849747232584644	0.981	0.832	1.25003834828591e-116	P12
FNDC3A	9.02800582372104e-121	-0.861042	0.487	0.882	1.62188124623148e-116	P12
SHISA5	9.41263218422326e-121	0.837949146937841	0.99	0.91	1.69097937189571e-116	P12
CLSPN	9.46982750150377e-121	0.869732639968789	0.619	0.165	1.70125451064515e-116	P12
MS4A4A	1.04816552048925e-120	1.13599907188889	0.751	0.328	1.88302935755893e-116	P12
SC5D	1.0973173003081e-120	-0.814199	0.125	0.657	1.97133053000351e-116	P12
UQCR10	1.17584491036271e-120	0.836410809973834	0.99	0.889	2.1124053814666e-116	P12
KLF5	1.69089266497556e-120	-0.772515	0.107	0.632	3.03768867262859e-116	P12
VAT1L	2.16537935426916e-120	0.747847322671299	0.484	0.062	3.89010400994455e-116	P12
NPC1	2.26230728178675e-120	0.953418924927111	0.891	0.64	4.06423503172989e-116	P12
PDE4C	2.32143946763652e-120	-0.720213	0.084	0.618	4.17046600360901e-116	P12
AP4B1	2.5721838441679e-120	0.984602790247056	0.844	0.511	4.62092827604764e-116	P12
IL1RL1	2.76847401880405e-120	0.786731763434254	0.501	0.07	4.97356357478148e-116	P12
BLOC1S1	3.85867039566881e-120	-0.631632	0.985	0.999	6.93210136581902e-116	P12
PPDPF	4.03839234705375e-120	-0.712037	0.967	0.991	7.25497185148206e-116	P12
ARHGAP26	4.11423739168597e-120	0.995391626864639	0.822	0.47	7.39122747416384e-116	P12
PLA2G15	5.37569324257805e-120	0.99842100584005	0.794	0.398	9.65743291029147e-116	P12
RHBDD2	6.06569595881416e-120	-0.645586	0.98	0.999	1.08970227900096e-115	P12
AQP9	6.37882348301084e-120	1.24605014893012	0.605	0.151	1.1459556387229e-115	P12
WDR46	6.93404524335732e-120	0.843562741631189	0.968	0.783	1.24570122796914e-115	P12
CDH3	7.5535231167603e-120	-0.735849	0.055	0.573	1.35699042792599e-115	P12
TMEM184A	8.80476600170383e-120	-0.694942	0.032	0.537	1.58177621220609e-115	P12
PABPC1L	1.00664460060611e-119	-0.758392	0.916	0.988	1.80843702498888e-115	P12
CAND2	1.10935694689698e-119	-0.721674	0.087	0.61	1.99295975510043e-115	P12
ZNRD2	1.48711743271668e-119	0.907837470430265	0.921	0.694	2.67160646787551e-115	P12
PGRMC2	1.60012438578297e-119	-0.784707	0.821	0.969	2.87462345905911e-115	P12
RCBTB1	1.95766879546369e-119	-0.831839	0.612	0.921	3.51695199105052e-115	P12
ARSD	2.18218011685755e-119	-0.855438	0.245	0.759	3.92028657993458e-115	P12
ANKRD44	2.22575178499434e-119	0.951753784340714	0.82	0.414	3.99856308174233e-115	P12
MFGE8	2.78543668744559e-119	1.10889592553577	1	1	5.00403700899601e-115	P12
GOLT1A	2.8227697508138e-119	-0.677206	0.028	0.529	5.071105857337e-115	P12
TMBIM6	2.84986808646894e-119	-0.889384	0.326	0.807	5.11978801734145e-115	P12
KIAA1671	2.88338512601114e-119	-0.768916	0.095	0.613	5.18000137887901e-115	P12
ERO1A	2.96170875562415e-119	0.833715811480486	0.997	0.971	5.32070977947878e-115	P12
CD300LF	3.1371896704891e-119	0.973242863814952	0.701	0.234	5.63596124303366e-115	P12
FZD3	3.3440907368733e-119	-0.771462	0.092	0.624	6.00765900879289e-115	P12
CRYBG1	3.48134432857442e-119	0.942348710140716	0.857	0.562	6.25423508628395e-115	P12
GALNT11	3.5396818609917e-119	-0.794356	0.714	0.953	6.3590384632716e-115	P12
ZNF415	3.72853677894566e-119	-0.741667	0.077	0.598	6.69831632337588e-115	P12
NDRG2	4.22653171491643e-119	-0.870765	0.222	0.752	7.59296422584737e-115	P12
PLEKHA4	4.68259675442234e-119	-0.848466	0.369	0.838	8.41228506931974e-115	P12
KANSL1L	5.64943668374612e-119	-0.857576	0.529	0.898	1.01492130023499e-114	P12
SLC48A1	6.33467578905024e-119	-0.857462	0.183	0.705	1.13802450550288e-114	P12
DLGAP5	7.62672361737843e-119	0.936622837611875	0.621	0.174	1.37014089786203e-114	P12
FAM81A	7.90989683560119e-119	-0.735426	0.088	0.612	1.42101296651575e-114	P12
SSR4	8.89329509748131e-119	-0.682427	0.963	0.995	1.59768046426252e-114	P12
DENND5A	1.00128047096247e-118	0.932959056048771	0.885	0.591	1.79880036608408e-114	P12
LMOD1	1.00808807498965e-118	-0.752333	0.084	0.615	1.8110302267189e-114	P12
CD274	1.17225751325816e-118	0.999338982855103	0.852	0.59	2.10596062256828e-114	P12
DCAF13	1.51196272384716e-118	0.98141237686148	0.798	0.431	2.71624103339142e-114	P12
ITGAM	2.26137367959643e-118	1.52528552705019	0.725	0.272	4.06255781539498e-114	P12
MAPK10	2.91788983643233e-118	-0.783684	0.134	0.66	5.24198909115068e-114	P12
MAP3K21	2.96329788962086e-118	-0.818157	0.149	0.681	5.32356465870388e-114	P12
FUT8	3.07586173140718e-118	1.03940513104092	0.766	0.409	5.52578560047301e-114	P12
CCT3	3.56754534453065e-118	-0.7435	0.817	0.977	6.40909521144932e-114	P12
ERI1	3.77353242901951e-118	1.00662609734196	0.794	0.442	6.77915100873355e-114	P12
SLC22A17	4.06473232526377e-118	-0.748113	0.084	0.61	7.30229162233636e-114	P12
LRRC1	5.67666567187364e-118	-0.769582	0.095	0.614	1.0198129879521e-113	P12
ZNF750	5.81210896542779e-118	-0.72175	0.037	0.541	1.0441453756391e-113	P12
PDPN	6.57323669549152e-118	0.88669536763349	0.521	0.09	1.18088197234505e-113	P12
TAF7	7.02278675458259e-118	-0.682454	0.935	0.996	1.26164364046076e-113	P12
ERBB3	7.10755851107794e-118	-0.77477	0.096	0.622	1.27687288651515e-113	P12
YWHAQ	7.76195967932394e-118	0.776396660113012	0.994	0.924	1.39443605639055e-113	P12
ADM	8.8546526018392e-118	-0.822169	0.982	0.988	1.59073833992041e-113	P12
PFDN5	1.2614762148026e-117	-0.699228	0.931	0.989	2.26624201989288e-113	P12
CPEB4	1.48050782062825e-117	-0.774594	0.866	0.984	2.65973229975865e-113	P12
NAT8L	1.61785820145877e-117	-0.783554	0.095	0.619	2.90648225892067e-113	P12
KCNJ2	1.67381172657444e-117	-0.742668	0.072	0.589	3.00700276679098e-113	P12
CAMK2N1	2.35316634916622e-117	-0.764329	0.949	0.991	4.22746334627711e-113	P12
TIMM10	2.37574642811735e-117	0.854240961660777	0.968	0.83	4.26802845811282e-113	P12
ARPC3	2.45292441761543e-117	0.832259372424693	0.977	0.838	4.40667871624612e-113	P12
SUSD6	2.90776704808567e-117	0.763329527390877	0.989	0.899	5.2238035018859e-113	P12
TGFB2	3.00630831934381e-117	-0.894255	0.083	0.6	5.40083289570115e-113	P12
ADAR	4.23152005350716e-117	-0.453201	1	1	7.60192577612561e-113	P12
RBP1	6.34970659180364e-117	0.841630879041527	0.545	0.109	1.14072478921752e-112	P12
MIEF2	6.60284289017515e-117	-0.775227	0.135	0.66	1.18620072521997e-112	P12
STRBP	6.84250950607003e-117	-0.839213	0.175	0.701	1.22925683276548e-112	P12
TEX2	7.63376924479814e-117	-0.765661	0.155	0.683	1.37140664482799e-112	P12
SYPL2	8.67130044522269e-117	-0.679657	0.088	0.612	1.55779912498426e-112	P12
ARMCX3	9.97183806990189e-117	-0.874323	0.791	0.96	1.79144070925787e-112	P12
ADSL	1.14786343538368e-116	0.900351265766272	0.921	0.706	2.06213666166677e-112	P12
FYN	1.328704385249e-116	-0.759965	0.742	0.961	2.38701742809984e-112	P12
USP54	1.39113039313661e-116	-0.848668	0.425	0.848	2.49916575126992e-112	P12
FAM110B	1.64341897315119e-116	-0.793081	0.129	0.661	2.95240218526612e-112	P12
NID2	1.74784812651054e-116	-0.847446	0.266	0.777	3.14000915927618e-112	P12
UHRF2	1.92590175012956e-116	0.956898379414737	0.858	0.578	3.45988249410775e-112	P12
CFAP298	1.99412762478057e-116	0.74702502432745	0.995	0.971	3.58245027791829e-112	P12
NDUFB2	2.79620273598517e-116	-0.672585	0.943	0.993	5.02337821519735e-112	P12
ARHGAP30	3.62031214110234e-116	0.947092599231253	0.745	0.294	6.50389076149036e-112	P12
PROX1	3.99662815469574e-116	-0.739022	0.17	0.709	7.17994247991089e-112	P12
ATF6	4.12344503169457e-116	-0.763307	0.727	0.949	7.4077689994393e-112	P12
CCL13	5.05023862007652e-116	1.12080717114698	0.659	0.205	9.07275368096747e-112	P12
AP1M1	5.72100092560618e-116	0.842210740896052	0.935	0.705	1.02777781628515e-111	P12
RBX1	5.8370490391053e-116	0.845752636121305	0.951	0.768	1.04862585987527e-111	P12
PRKAA2	6.37280556316114e-116	-0.687725	0.075	0.596	1.1448745194219e-111	P12
C1orf210	6.44518549482442e-116	-0.74693	0.064	0.583	1.15787757414521e-111	P12
PMF1	8.19559476109261e-116	-0.776146	0.729	0.96	1.47233859883029e-111	P12
BACH1	8.25467178120537e-116	0.683040117443331	0.997	0.976	1.48295178549354e-111	P12
SATB1	8.96761385418441e-116	-0.856151	0.307	0.796	1.61103182890423e-111	P12
RTL4	1.3343944039147e-115	-0.734657	0.063	0.564	2.39723954663275e-111	P12
MYB	1.37979322015529e-115	0.835575702593305	0.52	0.093	2.47879852000898e-111	P12
GALNT18	1.4807352007113e-115	-0.745072	0.065	0.571	2.66014078807784e-111	P12
SAP18	1.93420763975981e-115	-0.68802	0.948	0.991	3.4748040248285e-111	P12
ABCA5	1.97284262975337e-115	-0.807977	0.203	0.73	3.54421178435193e-111	P12
COL6A3	2.48459226982943e-115	0.893133179812689	0.987	0.79	4.46357001274858e-111	P12
KCNK5	2.56522487294864e-115	-0.795692	0.135	0.658	4.60842648425222e-111	P12
PDXK	2.84025568810196e-115	0.746032537547775	0.989	0.949	5.10251934367517e-111	P12
SESN3	3.19205768384512e-115	-0.868392	0.402	0.836	5.73453162902777e-111	P12
SNU13	3.4679396241601e-115	0.685581712921356	1	0.996	6.23015353480361e-111	P12
CALCB	3.6734393651539e-115	-0.820206	0.121	0.636	6.59933381949898e-111	P12
SLC8A1	3.90209247704471e-115	0.928987312006218	0.748	0.318	7.01010913501082e-111	P12
PLCB2	4.75963509534578e-115	1.03842702041268	0.748	0.315	8.55068444878869e-111	P12
CADPS2	5.86194009909008e-115	-0.942497	0.733	0.929	1.05309753880153e-110	P12
CCT8	6.32148047096176e-115	0.834995146793598	0.98	0.866	1.13565396660828e-110	P12
PLAAT1	7.0405161143728e-115	-0.66476	0.031	0.521	1.26482871994707e-110	P12
H2AFY2	7.16302654977554e-115	-0.814778	0.175	0.709	1.28683771966717e-110	P12
SRL	7.27418377777183e-115	-0.729456	0.065	0.573	1.30680711567671e-110	P12
TMEM45B	8.26304112448937e-115	-0.71089	0.086	0.6	1.48445533801452e-110	P12
TAB2	1.07781727728657e-114	-0.699371	0.893	0.985	1.93629873864532e-110	P12
GAS7	1.16388160220456e-114	0.98810476026238	0.768	0.389	2.0909132983605e-110	P12
HIC1	1.72558951879372e-114	0.94680886298743	0.663	0.237	3.10002157051291e-110	P12
B3GNT3	1.87023596801577e-114	-0.684418	0.036	0.526	3.35987891654033e-110	P12
CSRNP3	2.20736912112597e-114	-0.672801	0.06	0.569	3.96553862610281e-110	P12
ARHGAP9	2.44152895598387e-114	0.92008375441923	0.75	0.312	4.38620676942503e-110	P12
XBP1	2.93426990040882e-114	0.780345413758952	0.991	0.902	5.27141587608445e-110	P12
MGAT1	3.11572338599764e-114	0.799414848161844	0.992	0.891	5.59739706294476e-110	P12
ARG2	3.26912309127289e-114	-0.922256	0.564	0.87	5.87297963347174e-110	P12
DUSP16	4.00767199375508e-114	-0.732506	0.824	0.977	7.199782736781e-110	P12
SLC30A1	4.5167594282541e-114	-0.715434	0.876	0.984	8.11435831285849e-110	P12
RTRAF	5.75186577881061e-114	0.739364707190302	0.992	0.925	1.03332268716333e-109	P12
SFTPB	5.86725992690937e-114	-0.886245	0.033	0.523	1.05405324586927e-109	P12
AS3MT	6.14558097949103e-114	-0.70925	0.061	0.564	1.10405362296556e-109	P12
ACP2	7.18058133926245e-114	0.865344321558314	0.932	0.726	1.2899914375985e-109	P12
SELENOP	7.53707916004597e-114	-0.825367	0.677	0.934	1.35403627110226e-109	P12
MYO1F	9.35292805120982e-114	0.989047590635621	0.734	0.294	1.68025352439984e-109	P12
UFD1	1.1760049416099e-113	0.97567910880265	0.817	0.514	2.11269287760218e-109	P12
CITED2	1.69171268317283e-113	-0.776291	0.954	0.993	3.03916183531998e-109	P12
EFNB2	1.69997229581696e-113	1.01481357043362	0.761	0.37	3.05400022943517e-109	P12
SPAG16	1.703038504749e-113	-0.82225	0.59	0.91	3.05950867378158e-109	P12
TNFRSF14	1.70656021434299e-113	0.841814629558983	0.964	0.757	3.06583542506719e-109	P12
C19orf33	2.27634027393115e-113	0.966736002516862	0.98	0.783	4.08944530211731e-109	P12
TUFT1	2.56463873502161e-113	-0.914364	0.644	0.91	4.60737348746632e-109	P12
FOLR1	3.16942253141021e-113	-0.644094	0.043	0.537	5.69386757767845e-109	P12
IFI35	3.20234196392748e-113	0.940426649031175	0.863	0.573	5.75300733819572e-109	P12
BRD2	3.51538513253117e-113	-0.559082	0.987	1	6.31538939059224e-109	P12
SLC29A2	3.73908502090037e-113	-0.663258	0.057	0.557	6.71726624004752e-109	P12
MINDY1	4.08215382580212e-113	-0.792061	0.649	0.933	7.3335893480535e-109	P12
SEMA3F	4.76220414324944e-113	1.01000160546568	0.916	0.679	8.55529974334761e-109	P12
MED13	5.57936690786607e-113	-0.783082	0.729	0.953	1.00233326499814e-108	P12
TTC19	5.59480141364732e-113	-0.769659	0.762	0.954	1.00510607396174e-108	P12
RAPH1	5.84659269361791e-113	-0.765621	0.801	0.966	1.05034037740846e-108	P12
POU3F3	6.19597521354243e-113	0.735240686383703	0.484	0.072	1.1131069471129e-108	P12
GNG2	7.54141556405366e-113	0.891826655564114	0.682	0.252	1.35481530608224e-108	P12
DEGS2	8.20157929138293e-113	-0.789492	0.115	0.635	1.47341371969694e-108	P12
PANK3	1.03939040264353e-112	-0.806917	0.497	0.893	1.86726485834911e-108	P12
IPO9	1.24024838838299e-112	-0.79859	0.637	0.921	2.22810622973004e-108	P12
USP15	1.36110717880469e-112	0.786657575161096	0.973	0.836	2.44522904672262e-108	P12
RETREG1	1.65463673560276e-112	-0.7197	0.07	0.573	2.97255489551036e-108	P12
DTX3L	1.73488270853027e-112	0.84013891109716	0.978	0.83	3.11671678587462e-108	P12
SNX6	1.82414104678574e-112	0.779139058459689	0.98	0.892	3.27706939055058e-108	P12
CGAS	1.83156670260023e-112	0.936346924168806	0.729	0.339	3.29040958122132e-108	P12
SEC63	1.8867156624365e-112	-0.711852	0.884	0.982	3.38948468756718e-108	P12
HOXB3	2.09119272184385e-112	0.851103371167671	0.609	0.177	3.75682772479248e-108	P12
PES1	2.40220581799725e-112	0.955653738733622	0.798	0.47	4.31556275203206e-108	P12
MBNL1	2.74785642918165e-112	0.693252712976664	0.996	0.939	4.93652407502482e-108	P12
EGLN1	3.04651183326828e-112	-0.639822	0.931	0.998	5.47305850846646e-108	P12
WNT7B	3.28918092402985e-112	0.777967391727605	0.496	0.082	5.90901353001963e-108	P12
LBH	3.57155253227368e-112	-0.825022	0.723	0.947	6.41629412422967e-108	P12
C2CD4C	3.80983192449635e-112	-0.776324	0.121	0.639	6.84436305235769e-108	P12
IFFO1	4.10962068293165e-112	0.901308018043898	0.7	0.269	7.3829335568867e-108	P12
MAOB	4.51582181915921e-112	-0.675929	0.049	0.538	8.11267389811953e-108	P12
LURAP1L	6.20644601856186e-112	-0.786892	0.194	0.708	1.11498802723464e-107	P12
PEX11B	7.17605948245337e-112	-0.843262	0.406	0.843	1.28917908602275e-107	P12
CHTOP	7.55210606552982e-112	-0.616489	0.963	0.997	1.35673585467243e-107	P12
FAM200B	8.2023278339271e-112	-0.831908	0.351	0.814	1.473548195365e-107	P12
EIF2A	8.65661481787265e-112	-0.757654	0.764	0.948	1.55516085203082e-107	P12
ATF1	9.53501137684878e-112	-0.808253	0.263	0.766	1.71296479385088e-107	P12
BEX2	9.62545169230054e-112	-0.642329	0.024	0.503	1.72921239652179e-107	P12
NRGN	9.63675350116027e-112	0.872856589180352	0.658	0.229	1.73124276648344e-107	P12
ZBTB22	1.03076288824332e-111	-0.839494	0.333	0.81	1.85176552872913e-107	P12
SYTL1	1.05835095450103e-111	-0.795398	0.576	0.915	1.9013274897611e-107	P12
MTHFD1L	1.10262571702685e-111	0.842139156140392	0.922	0.671	1.98086710063873e-107	P12
COPZ1	1.1205878843815e-111	0.75690640453946	0.989	0.917	2.01313613429137e-107	P12
PNMA6A	1.25246224660182e-111	-0.670333	0.107	0.624	2.25004842602017e-107	P12
FAM168B	1.26457262644489e-111	-0.765327	0.706	0.934	2.27180472340824e-107	P12
APOBR	1.84644995174209e-111	1.22103	0.737	0.306	3.31714733830467e-107	P12
NEO1	1.9488968182061e-111	-0.698498	0.068	0.566	3.50119313390725e-107	P12
OMA1	2.38642740828468e-111	-0.777949	0.179	0.688	4.28721683898342e-107	P12
LAGE3	2.52578458162693e-111	-0.805785	0.494	0.883	4.53757200089278e-107	P12
HINT3	2.82331687500509e-111	-0.760531	0.144	0.652	5.07208876594664e-107	P12
DOCK10	2.90236636583525e-111	0.922195260989083	0.766	0.366	5.21410117622302e-107	P12
ZFC3H1	3.24679332331656e-111	0.82533525765376	0.969	0.806	5.8328642053382e-107	P12
MICAL3	3.95883206252828e-111	1.00586881165047	0.736	0.364	7.11204180033206e-107	P12
DYNLT1	4.22884589373405e-111	0.785165470294878	0.982	0.895	7.59712164809322e-107	P12
TMEM192	4.98289602393058e-111	-0.833712	0.258	0.75	8.95177270699129e-107	P12
DNAJB2	5.38602394647489e-111	-0.783404	0.67	0.931	9.67599201984215e-107	P12
SMAGP	5.44346798248895e-111	1.04672281838837	0.706	0.325	9.77919023054139e-107	P12
HOMER1	5.89486359149841e-111	-0.815924	0.33	0.804	1.05901224421269e-106	P12
PLEKHH1	6.09453333037108e-111	-0.85243	0.167	0.669	1.09488291280116e-106	P12
SURF4	6.63149114059453e-111	0.846272347127544	0.953	0.771	1.19134738340781e-106	P12
ACTR3	7.41322835754531e-111	0.811175475429312	0.968	0.82	1.33178647443302e-106	P12
ZMIZ1	1.05306780043524e-110	-0.790136	0.605	0.916	1.89183630348191e-106	P12
CRISPLD1	1.3106592455921e-110	-0.660283	0.065	0.555	2.3545993347062e-106	P12
TSEN15	1.38013291039882e-110	-0.800394	0.226	0.735	2.47940877353149e-106	P12
TRAPPC6A	1.3951865191487e-110	-0.798622	0.186	0.697	2.50645258165064e-106	P12
LAIR1	1.51787324064782e-110	0.976180157669717	0.765	0.346	2.72685927682381e-106	P12
B3GAT1	1.62895038726808e-110	-0.746784	0.105	0.61	2.9264093707271e-106	P12
MORF4L1	2.13269475881523e-110	-0.670505	0.921	0.989	3.83138613421157e-106	P12
ZMYND11	2.7489847346225e-110	-0.778859	0.645	0.913	4.93855107574932e-106	P12
ROBO3	2.79047630878878e-110	0.950226647142672	0.692	0.287	5.01309068873905e-106	P12
DNAJC22	2.87146900559448e-110	-0.777336	0.161	0.679	5.15859406855049e-106	P12
NDUFA5	2.93076799124793e-110	-0.84303	0.388	0.827	5.26512469627691e-106	P12
ZFP36L2	3.22875581410422e-110	-0.644295	0.967	0.997	5.80045982003823e-106	P12
C19orf53	4.42376128227836e-110	-0.732932	0.737	0.949	7.94728714361308e-106	P12
GOLT1B	4.96698369867395e-110	0.894410165256748	0.874	0.63	8.92318621466775e-106	P12
PDGFRL	5.0785741671568e-110	-0.808554	0.198	0.702	9.1236584912972e-106	P12
TRIM25	7.04615040410435e-110	0.957213507182427	0.862	0.582	1.26584092009735e-105	P12
NOS1AP	7.63022992557375e-110	-0.661385	0.069	0.562	1.37077080612932e-105	P12
CCL8	7.80834968154834e-110	0.944838283839433	0.47	0.071	1.40277002029016e-105	P12
RNF144B	8.85683867051365e-110	-0.789666	0.64	0.935	1.59113106715778e-105	P12
ADGRL1	1.24248449189593e-109	-0.639632	0.037	0.514	2.23212338969104e-105	P12
PCDHGA2	1.25881421848561e-109	-0.799352	0.201	0.707	2.2614597435094e-105	P12
GOLM1	1.32161616318936e-109	0.920089050413507	0.81	0.456	2.37428343716969e-105	P12
LGALS9	1.4008225065261e-109	1.04788005913497	0.722	0.312	2.51657763297414e-105	P12
BICDL2	1.55648400588165e-109	-0.719217	0.082	0.589	2.79622351656638e-105	P12
GINM1	1.86407139531572e-109	-0.795893	0.626	0.911	3.34880426168468e-105	P12
DMRT1	2.02738313499985e-109	-0.66811	0.059	0.546	3.64219380202723e-105	P12
ARID1B	2.58987711710119e-109	-0.716888	0.817	0.962	4.65271424087229e-105	P12
ARHGAP44	2.63653037425669e-109	-0.801619	0.147	0.655	4.73652681735215e-105	P12
EPHA7	2.64661367727455e-109	0.632707543053421	0.427	0.044	4.75464147122372e-105	P12
SH3RF2	3.60377832437934e-109	1.00358967179741	0.659	0.249	6.47418775974749e-105	P12
PLEKHJ1	4.14095297278867e-109	0.850427821671302	0.93	0.686	7.43922201561485e-105	P12
ABHD17C	4.28109406804445e-109	-0.747912	0.086	0.59	7.69098549324186e-105	P12
CAPZB	4.54114041655937e-109	0.643087448527416	1	0.996	8.15815875834891e-105	P12
WDR83OS	4.90844164711807e-109	-0.592144	0.985	0.999	8.81801541904761e-105	P12
NDUFAF8	4.94424090037747e-109	-0.688727	0.891	0.984	8.88232877752813e-105	P12
EPAS1	4.99284901431728e-109	-0.794473	0.974	0.996	8.96965325422099e-105	P12
DMTN	5.21807790319083e-109	-0.809736	0.407	0.831	9.37427695308233e-105	P12
TUT7	5.42247143371131e-109	0.8717793646352	0.868	0.568	9.74146993066237e-105	P12
CRELD2	5.7256061964819e-109	0.910571690702415	0.842	0.525	1.02860515319797e-104	P12
POLR2G	5.74186749308571e-109	0.822735232332581	0.939	0.75	1.03152649513285e-104	P12
GNAQ	5.92412064029511e-109	0.813528916111852	0.971	0.738	1.06426827302902e-104	P12
CMIP	6.24064695278984e-109	0.926675319938207	0.857	0.509	1.1211322250687e-104	P12
ENO2	7.01698731084792e-109	0.798166823069698	0.983	0.921	1.26060177039383e-104	P12
UFC1	7.09291991279267e-109	-0.620716	0.948	0.996	1.2742430623332e-104	P12
TM7SF2	9.97847636073329e-109	-0.812728	0.474	0.869	1.79263327820574e-104	P12
RPN2	1.30460624425347e-108	-0.755588	0.766	0.954	2.34372511780135e-104	P12
MAP9	1.42627498302688e-108	-0.697233	0.129	0.633	2.56230300700779e-104	P12
PRSS16	1.43164615617882e-108	-0.677861	0.055	0.544	2.57195231957526e-104	P12
SRPK1	1.52497249181696e-108	0.921143979594083	0.824	0.522	2.73961308154917e-104	P12
PAPSS2	2.07525238835216e-108	0.843195264758318	0.619	0.192	3.72819091567466e-104	P12
NDUFAB1	2.37228680493374e-108	-0.651943	0.948	0.991	4.26181324506346e-104	P12
CTSF	2.98967217231853e-108	-0.672861	0.098	0.597	5.37094605757024e-104	P12
IGBP1	3.53014537139966e-108	-0.732083	0.765	0.956	6.34190615971948e-104	P12
KY	3.72321877463642e-108	-0.655516	0.068	0.561	6.68876252863434e-104	P12
PDE6B	3.78042868693629e-108	-0.692954	0.144	0.649	6.79154013608104e-104	P12
NCR3LG1	3.80805866694407e-108	-0.747078	0.188	0.689	6.84117739516501e-104	P12
SLC30A9	4.4673327946822e-108	-0.73159	0.806	0.957	8.02556336564657e-104	P12
ZNF667	6.01236269169384e-108	-0.676012	0.075	0.568	1.0801209575628e-103	P12
PDIK1L	6.07303961660268e-108	-0.814671	0.317	0.795	1.09102156712267e-103	P12
UBE2D2	6.74238726331285e-108	-0.714473	0.856	0.971	1.21126987185415e-103	P12
ST3GAL1	6.97688816524462e-108	-0.788773	0.231	0.735	1.2533979588862e-103	P12
YWHAE	7.00312110849882e-108	-0.566388	0.987	0.999	1.25811070714181e-103	P12
DDX17	7.17639098808045e-108	0.697275675112282	0.994	0.924	1.28923864100865e-103	P12
QSOX1	9.15061299873812e-108	0.871537995727251	0.934	0.699	1.6439076252233e-103	P12
IKZF1	9.38998799189402e-108	0.893634456742615	0.736	0.314	1.68691134274376e-103	P12
GINS4	9.67016693668842e-108	0.825889244358022	0.603	0.176	1.73724549017608e-103	P12
TNK2	9.99943255221846e-108	0.859681629974919	0.853	0.494	1.79639805800605e-103	P12
BMF	1.09202578575793e-107	0.990066547844998	0.787	0.456	1.96182432411413e-103	P12
CCL28	1.28578964860673e-107	-0.680154	0.055	0.536	2.30992110372199e-103	P12
CAND1	1.46802709592427e-107	-0.602592	0.969	0.999	2.63731067782795e-103	P12
SLC5A3	1.4815638407091e-107	-0.621068	0.98	0.999	2.6616294398339e-103	P12
SMPDL3A	1.61106683015341e-107	-0.819523	0.332	0.821	2.89428156037061e-103	P12
CHMP2A	1.69751651970164e-107	-0.59832	0.977	0.996	3.049588427644e-103	P12
PTTG1	1.8190610209248e-107	0.941850298878399	0.867	0.622	3.26794312409141e-103	P12
KCNK10	2.10790538283279e-107	0.733806943779639	0.489	0.085	3.7868520202591e-103	P12
NUDT14	2.16929197559584e-107	-0.776332	0.212	0.708	3.89713303415793e-103	P12
PRRX1	2.40572184748426e-107	0.898227014211708	0.862	0.49	4.32187929900548e-103	P12
FAM20B	2.49399258189441e-107	-0.749973	0.685	0.928	4.48045767337331e-103	P12
ZDHHC2	2.58551672796121e-107	-0.684779	0.89	0.986	4.64488080178231e-103	P12
CCDC14	2.64620493487006e-107	0.815268580330128	0.946	0.705	4.75390716549407e-103	P12
ARL8A	2.805246668933e-107	-0.741363	0.725	0.935	5.03962564073814e-103	P12
AK1	2.91486669791952e-107	-0.711516	0.126	0.632	5.23655802281242e-103	P12
TRAM2	3.31182724310829e-107	1.02641002239828	0.778	0.483	5.94969764224403e-103	P12
MICAL1	3.78659804860923e-107	0.844907043882825	0.858	0.521	6.80262339432648e-103	P12
STX10	4.47911047322857e-107	0.773452300630728	0.935	0.74	8.04672196515512e-103	P12
PTPRK	4.64257121583577e-107	0.915054361456148	0.853	0.56	8.34037918924896e-103	P12
EDNRA	4.77472142905819e-107	0.98631016241955	0.737	0.376	8.57778704730303e-103	P12
CFI	4.9734318110254e-107	-0.935689	0.245	0.72	8.93477024850713e-103	P12
PSMG3	5.32590369687195e-107	0.81347935819808	0.948	0.785	9.56798599143045e-103	P12
ATP6V1C1	7.35054466105001e-107	-0.728466	0.787	0.96	1.32052534835763e-102	P12
EVA1C	9.34480958229281e-107	-0.669158	0.087	0.586	1.6787950414589e-102	P12
UBC	9.59093698389492e-107	0.70736937297248	0.999	0.96	1.72301182915672e-102	P12
L3HYPDH	1.30917012524319e-106	0.972870075876388	0.687	0.307	2.3519241299994e-102	P12
TCERG1L	1.31624189738225e-106	-1.00592	0.072	0.552	2.36462856864721e-102	P12
FAP	1.6528492767692e-106	0.909857639594546	0.668	0.246	2.96934372571586e-102	P12
CCNA2	1.8367371412613e-106	0.855332331414499	0.632	0.209	3.29969827427592e-102	P12
MAP3K13	1.84249230966944e-106	-0.770089	0.549	0.888	3.31003743432115e-102	P12
UHRF1	2.07994564805102e-106	0.706705490334375	0.51	0.096	3.73662235672366e-102	P12
EIF2S1	2.91361823272532e-106	0.706635739223941	0.996	0.951	5.23431515509104e-102	P12
MAN1C1	4.19382123501126e-106	-0.770366	0.234	0.735	7.53419984869773e-102	P12
KIFAP3	4.20619164933198e-106	-0.772353	0.559	0.899	7.5564232980249e-102	P12
HMGA2	7.09048482784799e-106	-0.759409	0.913	0.983	1.27380559932289e-101	P12
ARHGEF2	7.93572318455949e-106	-0.586173	0.971	0.998	1.42565267010611e-101	P12
NF1	1.03132111346948e-105	-0.698013	0.796	0.957	1.85276838034792e-101	P12
GLI3	1.26605674160527e-105	0.944791798795236	0.715	0.329	2.27447093629387e-101	P12
NR1D2	1.3902491474071e-105	-0.718182	0.817	0.967	2.49758259331685e-101	P12
CELF1	1.3973680017993e-105	0.67619691902276	0.996	0.948	2.51037161523245e-101	P12
ARHGAP4	1.43353813592414e-105	0.926598068965358	0.799	0.401	2.57535126118772e-101	P12
EVPL	1.50428230192085e-105	-0.802204	0.282	0.745	2.7024431554008e-101	P12
MTUS1	1.65591302739222e-105	-0.819705	0.365	0.81	2.97484775371012e-101	P12
PRSS23	1.65948985801095e-105	-0.91822	0.955	0.993	2.98127352991667e-101	P12
FAR1	1.7928932942705e-105	0.825110409037999	0.914	0.676	3.22093280315696e-101	P12
SMURF1	2.04370662312118e-105	0.858585714114275	0.857	0.566	3.67151894843721e-101	P12
CDC42EP3	2.08021946651052e-105	-0.807642	0.902	0.972	3.73711427158614e-101	P12
SIPA1L2	2.21218698670908e-105	-0.814845	0.335	0.785	3.97419392162287e-101	P12
PLEKHA3	2.8583775955479e-105	-0.750892	0.175	0.669	5.13507535040181e-101	P12
EPHA4	3.11299926907212e-105	-0.83293	0.211	0.697	5.59250318688807e-101	P12
SETBP1	3.97669306019304e-105	0.950043691785232	0.83	0.539	7.14412908263679e-101	P12
CACNA1D	4.49139369707011e-105	-0.633834	0.054	0.527	8.06878877678645e-101	P12
HOXB2	4.98512594284067e-105	0.839201943414693	0.608	0.189	8.95577875631326e-101	P12
ATPAF1	6.78958942643816e-105	-0.825266	0.467	0.858	1.21974974045961e-100	P12
HADH	7.62778351290549e-105	-0.750058	0.202	0.697	1.37033130809347e-100	P12
RCAN2	8.27300476304838e-105	-0.646299	0.072	0.55	1.48624530568164e-100	P12
KCNJ10	8.45672773784594e-105	-0.659519	0.073	0.548	1.51925113810402e-100	P12
ELMO3	8.59863649992433e-105	-0.678905	0.123	0.616	1.54474504721141e-100	P12
CASC4	1.03383932261563e-104	-0.738622	0.195	0.691	1.85729234307897e-100	P12
CLYBL	1.04101763758185e-104	-0.713626	0.132	0.633	1.8701881859158e-100	P12
COLGALT2	1.32194898451677e-104	-0.655284	0.075	0.562	2.37488135068437e-100	P12
DUSP8	1.8334348692664e-104	-0.715029	0.129	0.629	3.29376574263709e-100	P12
ZNF467	2.08720882264808e-104	-0.742892	0.178	0.673	3.74967064988727e-100	P12
ACAA2	2.10359183441214e-104	-0.764296	0.206	0.706	3.77910273052142e-100	P12
EPN1	2.11256648477e-104	0.728089888600089	0.989	0.918	3.79522568988931e-100	P12
SMAD9	2.28608352573692e-104	-0.739343	0.074	0.553	4.10694905398638e-100	P12
CD8A	2.64732478352117e-104	0.900160730645161	0.653	0.243	4.75591897359579e-100	P12
SPSB1	3.61628611314402e-104	0.962625162174693	0.791	0.478	6.49665800226324e-100	P12
PYGO1	3.86291854293376e-104	-0.659395	0.073	0.555	6.93973316238051e-100	P12
MYO3B	4.4864544544371e-104	-0.648436	0.05	0.524	8.05991542739626e-100	P12
BGLAP	4.68430610355418e-104	-0.781032	0.238	0.735	8.41535591503508e-100	P12
YIF1B	5.58062877620934e-104	0.847937054100003	0.902	0.662	1.00255995964601e-99	P12
NAGS	5.77768902637996e-104	-0.718338	0.179	0.676	1.03796183358916e-99	P12
IFITM1	5.82427927409959e-104	0.956335512975035	0.603	0.193	1.04633177159199e-99	P12
FAM178B	9.32907973297525e-104	-0.632712	0.045	0.509	1.675969174029e-99	P12
SYNPO	9.48148000849166e-104	-0.688181	0.151	0.637	1.70334788352553e-99	P12
FGD2	1.07088001126082e-103	0.842076555627764	0.654	0.223	1.92383594023006e-99	P12
DDOST	1.20384107024413e-103	-0.746661	0.275	0.752	2.16270048269357e-99	P12
FNDC10	1.22499234955206e-103	-0.62066	0.065	0.539	2.20069875597027e-99	P12
SH3D19	1.30010700731048e-103	-0.784621	0.263	0.734	2.33564223863329e-99	P12
MEAF6	1.34907269115343e-103	-0.640253	0.973	0.993	2.42360908965713e-99	P12
ANXA6	1.57888602419418e-103	0.817098565680358	0.971	0.851	2.83646874246485e-99	P12
LMCD1	1.85967936947768e-103	0.928971494874609	0.651	0.253	3.34091398726666e-99	P12
ADAT2	2.00915975428015e-103	0.880471960944366	0.706	0.31	3.60945549856428e-99	P12
GSTM3	2.23863110356818e-103	-0.627834	0.054	0.521	4.02170077756024e-99	P12
BRSK1	2.42079625763139e-103	-0.769458	0.174	0.669	4.34896047683478e-99	P12
EHF	2.45921161169941e-103	-0.745306	0.106	0.594	4.417973660418e-99	P12
LTBP4	2.51513898900961e-103	-0.690042	0.976	0.997	4.51844719375576e-99	P12
PDIA3	2.62906003521381e-103	-0.649002	0.935	0.99	4.72310635326162e-99	P12
KIAA0930	3.01910687340778e-103	0.855339132085947	0.759	0.376	5.42382549807708e-99	P12
SH2D3A	3.4327908598558e-103	-0.691223	0.068	0.546	6.16700877973094e-99	P12
SNRPE	3.82750445590708e-103	-0.766965	0.294	0.771	6.87611175503707e-99	P12
BTN3A2	4.32045554000752e-103	0.87860319353959	0.84	0.543	7.7616983776235e-99	P12
ZNF540	7.26810563971932e-103	-0.646719	0.073	0.549	1.30571517817558e-98	P12
NCOA7	7.51273891084165e-103	-0.870835	0.369	0.802	1.3496635453327e-98	P12
CELSR2	7.52956964168638e-103	-0.619613	0.059	0.526	1.35268718612896e-98	P12
TARS2	7.59981069669837e-103	-0.752231	0.215	0.7	1.36530599166186e-98	P12
ARMC4	7.73687582398491e-103	0.775372870367793	0.559	0.147	1.38992974177889e-98	P12
MELK	9.24979411920495e-103	0.679725425404827	0.462	0.074	1.66172551351517e-98	P12
PRDM8	1.05138704473693e-102	0.73099974433166	0.544	0.131	1.8888168258699e-98	P12
TNK1	1.24647918307765e-102	-0.627594	0.051	0.519	2.23929985239899e-98	P12
BRI3	1.37166731491567e-102	0.39822140166436	1	1	2.46420033124601e-98	P12
ACADL	1.58985401143199e-102	-0.665652	0.075	0.553	2.85617273153757e-98	P12
SFTPD	1.61729885756459e-102	-0.661701	0.096	0.586	2.90547739761478e-98	P12
GPR37	1.6433735805779e-102	0.654277270401119	0.467	0.076	2.9523206375082e-98	P12
MANBA	2.16998198610791e-102	-0.747822	0.708	0.946	3.89837263804287e-98	P12
C1S	2.18527085047307e-102	0.757303037419503	0.925	0.503	3.92583908287488e-98	P12
CDKL2	2.50553580179781e-102	-0.650798	0.056	0.521	4.50119506792976e-98	P12
MYL6B	2.55862911779843e-102	-0.77446	0.479	0.857	4.59657721012487e-98	P12
RBPMS	2.9515482855988e-102	-0.62395	0.957	0.991	5.30245649507824e-98	P12
ITM2C	2.99535905431149e-102	-0.752059	0.16	0.647	5.38116254107059e-98	P12
ZYG11B	3.09297249296355e-102	-0.767933	0.521	0.885	5.55652508360902e-98	P12
MT1H	3.14431356660948e-102	0.702402099801778	0.361	0.023	5.64875932241392e-98	P12
CD99L2	3.42673927606577e-102	0.969902263386932	0.805	0.566	6.15613710945216e-98	P12
CCDC28A	3.44609404943347e-102	-0.791785	0.516	0.865	6.19090795980722e-98	P12
CREB3L4	4.10182828059544e-102	-0.687497	0.11	0.596	7.3689345060897e-98	P12
BCKDHA	4.14290832428055e-102	-0.785099	0.249	0.726	7.44273480457001e-98	P12
SLA	4.89173132546376e-102	0.892694611515583	0.722	0.3	8.78799532619565e-98	P12
CDC45	5.52152818717557e-102	0.65046198214765	0.474	0.081	9.91942538826092e-98	P12
GLYR1	5.92310337013509e-102	-0.750904	0.197	0.681	1.06408552044477e-97	P12
TANC1	6.06464176088245e-102	-0.796995	0.452	0.846	1.08951289234253e-97	P12
FN3K	6.34108625817891e-102	-0.642102	0.075	0.548	1.13917614628184e-97	P12
PKP4	6.90255828191359e-102	-0.76724	0.646	0.904	1.24004459534578e-97	P12
CAMP	8.43051816516729e-102	-0.713718	0.153	0.657	1.5145425883723e-97	P12
NOP53	8.45783404709056e-102	-0.623936	0.963	0.997	1.51944988655982e-97	P12
ANXA1	9.2916992941363e-102	-0.657013	0.946	0.994	1.66925377819159e-97	P12
DBN1	9.37441295357475e-102	0.881450465116068	0.895	0.673	1.6841132871097e-97	P12
SLC47A1	9.84717145281429e-102	-0.689503	0.086	0.562	1.76904435149809e-97	P12
MAN2B2	1.44882300142888e-101	-0.793473	0.39	0.828	2.60281052206698e-97	P12
NIPSNAP2	1.51522995991637e-101	-0.635099	0.937	0.993	2.72211062298975e-97	P12
MT1G	1.59913749490334e-101	0.649313687254406	0.323	0.008	2.87285050959384e-97	P12
ASPHD2	1.65367817215447e-101	0.672315839535572	0.485	0.09	2.97083283627551e-97	P12
CNFN	1.99695470153331e-101	-0.632215	0.079	0.555	3.58752912130458e-97	P12
CERS6	2.23096949428572e-101	-0.741638	0.706	0.927	4.0079366964843e-97	P12
ADI1	2.25651794838682e-101	-0.655518	0.886	0.988	4.05383449427692e-97	P12
NPTXR	2.29502470942728e-101	-0.624341	0.057	0.521	4.12301189048612e-97	P12
RAPGEF1	2.87805448756385e-101	0.888896576276698	0.868	0.542	5.17042488690846e-97	P12
ARFIP1	2.89524497551765e-101	-0.737117	0.658	0.923	5.20130759851746e-97	P12
DKK1	3.50823444869128e-101	0.700964664044334	0.475	0.084	6.30254318707388e-97	P12
MISP	3.92862896925205e-101	-0.625916	0.069	0.539	7.05778194326131e-97	P12
SCAMP3	3.99989860051716e-101	-0.749169	0.309	0.78	7.18581783582908e-97	P12
BUD31	4.06025273343515e-101	0.614241177257047	1	0.985	7.29424403561624e-97	P12
USO1	4.19454285260279e-101	-0.772992	0.526	0.881	7.53549623470091e-97	P12
IFT140	5.22491460226316e-101	-0.618094	0.072	0.538	9.38655908296577e-97	P12
FAM241B	5.60334238423621e-101	-0.710796	0.135	0.621	1.00664045932803e-96	P12
TLCD2	5.72513356448292e-101	-0.668889	0.112	0.591	1.02852024485936e-96	P12
MMP19	6.00042842244948e-101	0.943369235480694	0.636	0.225	1.07797696609305e-96	P12
TYMS	6.20227291835031e-101	0.933396709558674	0.747	0.401	1.11423832978163e-96	P12
PRSS22	6.41965878351162e-101	-0.587119	0.026	0.47	1.15329170045786e-96	P12
FANCA	6.50089144990855e-101	0.802050789158648	0.585	0.172	1.16788514897607e-96	P12
GALNT17	7.23063590632711e-101	-0.610321	0.034	0.483	1.29898374057167e-96	P12
CLCN3	1.01646008311137e-100	-0.76509	0.462	0.859	1.82607053930958e-96	P12
HNRNPF	1.28681525546987e-100	0.556839569275396	1	0.999	2.31176360645162e-96	P12
MMP12	1.49078002168067e-100	1.4277825995061	0.465	0.084	2.67818630894931e-96	P12
KIF20B	1.57062554972528e-100	0.898491143266533	0.704	0.338	2.82162880008147e-96	P12
GADD45B	1.63044325663936e-100	0.834372651594417	0.828	0.47	2.92909131055261e-96	P12
RGN	2.02051377490989e-100	-0.643169	0.07	0.535	3.62985299662562e-96	P12
RBBP5	2.16663236347886e-100	-0.77882	0.437	0.837	3.89235504098977e-96	P12
DUSP23	2.46869508493892e-100	-0.576243	0.994	1	4.43501072009277e-96	P12
PARD6B	3.89459667506586e-100	-0.729369	0.199	0.686	6.99664292675581e-96	P12
RTL8C	4.54710690395683e-100	0.765544177549535	0.954	0.794	8.16887755295845e-96	P12
WSB2	5.07163572692839e-100	-0.658857	0.865	0.976	9.11119358342686e-96	P12
DISP1	6.02067015621217e-100	-0.647977	0.128	0.616	1.08161339356352e-95	P12
RIPK4	6.2401604352574e-100	-0.672588	0.092	0.568	1.12104482219399e-95	P12
RHOBTB3	8.42514519566173e-100	0.795294072599821	0.969	0.755	1.51357733440063e-95	P12
[truncated: 28,759 more rows]

## Sheet: Table S3
Table S3.Identification of highly variable genes following multi-sample clustering in spatial transcriptomics
Gene_names	p_val	avg_log2FC	pct.1	pct.2	p_val_adj	cluster
ZCCHC12	0	3.05319651784153	0.786	0.356	0	CITED1+DTC
ARHGAP36	0	2.62128753771567	0.516	0.127	0	CITED1+DTC
BIRC7	0	2.00575274108139	0.51	0.208	0	CITED1+DTC
CITED1	0	1.84601367429035	0.873	0.512	0	CITED1+DTC
PCSK2	0	1.76382461841628	0.835	0.651	0	CITED1+DTC
SFTA3	0	1.75963685795026	0.989	0.742	0	CITED1+DTC
LRRK2	0	1.66542474559451	0.992	0.801	0	CITED1+DTC
CTSB	0	1.65010198603074	1	1	0	CITED1+DTC
DUOX2	0	1.63014414428447	0.886	0.512	0	CITED1+DTC
LIPG	0	1.55853000516604	0.847	0.37	0	CITED1+DTC
NPNT	0	1.51911313068257	0.997	0.776	0	CITED1+DTC
ECM1	0	1.48667317818522	0.646	0.535	0	CITED1+DTC
IGSF1	0	1.4713710382064	0.733	0.218	0	CITED1+DTC
SNX22	0	1.45124133248137	0.889	0.561	0	CITED1+DTC
TG	0	1.44996717594401	0.999	0.826	0	CITED1+DTC
CRABP2	0	1.42764611169199	0.962	0.785	0	CITED1+DTC
ATP1B1	0	1.40268012481698	0.998	0.869	0	CITED1+DTC
ZBTB16	0	1.3502491274675	0.549	0.256	0	CITED1+DTC
LMO3	0	1.34240621449743	1	0.836	0	CITED1+DTC
SLIT1	0	1.32305876681415	0.521	0.111	0	CITED1+DTC
FRMD3	0	1.30235202801241	0.904	0.45	0	CITED1+DTC
RXRG	0	1.25520578488238	0.67	0.221	0	CITED1+DTC
TENM1	0	1.22534401311827	0.671	0.188	0	CITED1+DTC
PDCD4	0	1.21723335657606	1	0.967	0	CITED1+DTC
SELENBP1	0	1.21013245645972	0.82	0.583	0	CITED1+DTC
PDE8B	0	1.19845313125002	0.896	0.546	0	CITED1+DTC
SNX25	0	1.16585844382916	0.847	0.572	0	CITED1+DTC
MT-ND5	0	1.15223870122442	0.918	0.906	0	CITED1+DTC
RNF128	0	1.14957071225442	0.912	0.448	0	CITED1+DTC
IGFBP6	0	1.14496499926891	0.849	0.675	0	CITED1+DTC
SLC26A7	0	1.13285090456307	0.71	0.166	0	CITED1+DTC
ASAH1	0	1.09890527445881	0.942	0.795	0	CITED1+DTC
ABAT	0	1.09817690233419	0.895	0.43	0	CITED1+DTC
DAPK2	0	1.0965337466928	0.935	0.729	0	CITED1+DTC
NKX2-1	0	1.06555818683182	0.906	0.565	0	CITED1+DTC
MAOA	0	1.05715375097613	0.884	0.446	0	CITED1+DTC
MUC15	0	1.05330599515202	0.883	0.431	0	CITED1+DTC
DTNA	0	1.05224853242237	0.869	0.681	0	CITED1+DTC
MT-ND2	0	1.04774283265095	1	1	0	CITED1+DTC
SLC40A1	0	1.03078811042874	0.978	0.857	0	CITED1+DTC
MT-ND3	0	1.02146049084657	1	0.996	0	CITED1+DTC
PLPP3	0	1.01786521696966	0.965	0.73	0	CITED1+DTC
MT-CO3	0	1.01436796290798	1	1	0	CITED1+DTC
SH3BGRL2	0	1.01074336449128	0.937	0.712	0	CITED1+DTC
CCNI	0	1.00970151895431	1	0.998	0	CITED1+DTC
APLP2	0	0.997346778688786	1	0.966	0	CITED1+DTC
MT-ND1	0	0.995872116707607	1	0.999	0	CITED1+DTC
ATP13A4	0	0.990421161336114	0.947	0.654	0	CITED1+DTC
EPCAM	0	0.978202809656839	0.995	0.785	0	CITED1+DTC
C1orf115	0	0.971897843078111	0.822	0.327	0	CITED1+DTC
RGL3	0	0.968035102725419	0.935	0.531	0	CITED1+DTC
PEBP1	0	0.963101302354903	1	0.932	0	CITED1+DTC
MT-CO2	0	0.961314928625101	1	1	0	CITED1+DTC
CD24	0	0.959502210634369	1	0.894	0	CITED1+DTC
CAMK2N1	0	0.951557053035092	0.966	0.802	0	CITED1+DTC
IYD	0	0.950754800913427	0.824	0.605	0	CITED1+DTC
CERS4	0	0.949706564096046	0.895	0.471	0	CITED1+DTC
CLU	0	0.943308320466425	1	0.939	0	CITED1+DTC
MT-ND4L	0	0.940885601427881	1	1	0	CITED1+DTC
SLC17A5	0	0.926326769546114	0.892	0.536	0	CITED1+DTC
ADIRF	0	0.921948247130623	0.802	0.711	0	CITED1+DTC
PBX1	0	0.921524619810478	0.813	0.447	0	CITED1+DTC
TSTD1	0	0.918626848465638	0.948	0.722	0	CITED1+DTC
S100A1	0	0.91551358173683	1	0.824	0	CITED1+DTC
NPC2	0	0.914835398808943	1	0.99	0	CITED1+DTC
DCSTAMP	0	0.911160323914838	0.559	0.285	0	CITED1+DTC
ZDHHC2	0	0.898682388835979	0.897	0.618	0	CITED1+DTC
PCP4	0	0.888572989955635	0.613	0.303	0	CITED1+DTC
MT-CYB	0	0.875525038788183	1	1	0	CITED1+DTC
MT-ATP6	0	0.875451447417243	1	1	0	CITED1+DTC
GPHN	0	0.872700214641197	0.656	0.33	0	CITED1+DTC
PRR15L	0	0.871584080152125	0.675	0.205	0	CITED1+DTC
NTRK2	0	0.862596577886567	0.919	0.632	0	CITED1+DTC
STXBP6	0	0.858236674783693	0.68	0.216	0	CITED1+DTC
TSHR	0	0.857992966376644	0.984	0.726	0	CITED1+DTC
CHPT1	0	0.853453181499556	0.972	0.773	0	CITED1+DTC
RHPN1	0	0.851256713824454	0.9	0.618	0	CITED1+DTC
DDR2	0	0.844146997942703	0.549	0.306	0	CITED1+DTC
ECRG4	0	0.842776976802512	0.619	0.245	0	CITED1+DTC
PGRMC1	0	0.842629419120079	0.96	0.806	0	CITED1+DTC
LMBRD1	0	0.83530483498439	0.984	0.833	0	CITED1+DTC
PAX8	0	0.826449026530664	0.998	0.845	0	CITED1+DTC
EDA	0	0.825041047772935	0.564	0.218	0	CITED1+DTC
RNF187	0	0.823264806796701	0.984	0.945	0	CITED1+DTC
DNAH14	0	0.822795465448721	0.778	0.294	0	CITED1+DTC
DTX4	0	0.822327688061374	0.932	0.706	0	CITED1+DTC
LRP4	0	0.822199126875456	0.948	0.638	0	CITED1+DTC
MT-ND4	0	0.820834301609354	1	1	0	CITED1+DTC
ENPP1	0	0.817408482544369	0.804	0.6	0	CITED1+DTC
TBX3	0	0.816998579282757	0.783	0.412	0	CITED1+DTC
LCN12	0	0.813242029675587	0.782	0.258	0	CITED1+DTC
OCLN	0	0.809281628598364	0.931	0.597	0	CITED1+DTC
ZNF486	0	0.804866630079914	0.611	0.169	0	CITED1+DTC
EPB41L4B	0	0.80301243772639	0.771	0.339	0	CITED1+DTC
ZNF682	0	0.801787244204791	0.461	0.129	0	CITED1+DTC
ESYT3	0	0.80126797786058	0.625	0.206	0	CITED1+DTC
TMEM245	0	0.787759604466695	0.941	0.788	0	CITED1+DTC
SARAF	0	0.782935520014913	0.907	0.766	0	CITED1+DTC
UBL3	0	0.780694302262023	0.899	0.617	0	CITED1+DTC
RGS5	0	0.768896248934798	0.931	0.728	0	CITED1+DTC
S100A4	0	0.766760363944441	0.994	0.98	0	CITED1+DTC
NMU	0	0.762998168386815	0.572	0.211	0	CITED1+DTC
FAM174B	0	0.762615533818251	0.815	0.445	0	CITED1+DTC
PROS1	0	0.762590958241739	0.747	0.303	0	CITED1+DTC
SPINT2	0	0.758447747612203	0.999	0.944	0	CITED1+DTC
PASK	0	0.756344235707556	0.672	0.499	0	CITED1+DTC
SNTB1	0	0.755903172810194	0.782	0.553	0	CITED1+DTC
RIC3	0	0.755183091686474	0.806	0.364	0	CITED1+DTC
ZHX1	0	0.7516890870575	0.949	0.804	0	CITED1+DTC
ST3GAL5	0	0.751023583810177	0.862	0.445	0	CITED1+DTC
CIRBP	0	0.749641719228641	1	0.989	0	CITED1+DTC
PTK2	0	0.747564809548602	0.891	0.792	0	CITED1+DTC
BEX4	0	0.747280378646515	0.934	0.788	0	CITED1+DTC
ISCU	0	0.741694980338335	0.988	0.93	0	CITED1+DTC
CD44	0	0.740302156699409	1	0.997	0	CITED1+DTC
VEGFA	0	0.73937081477855	0.942	0.838	0	CITED1+DTC
S100A13	0	0.733540816211617	0.999	0.968	0	CITED1+DTC
TOMM20	0	0.731043746855985	0.987	0.892	0	CITED1+DTC
MYH14	0	0.727551969510889	0.989	0.797	0	CITED1+DTC
SALL1	0	0.72658265497079	0.702	0.272	0	CITED1+DTC
ARHGAP12	0	0.723864611894117	0.916	0.688	0	CITED1+DTC
S100A14	0	0.72012118242081	0.956	0.797	0	CITED1+DTC
PEX19	0	0.706707921361635	0.785	0.441	0	CITED1+DTC
CCND2	0	0.697650683816519	0.976	0.857	0	CITED1+DTC
PBX3	0	0.69473328858277	0.766	0.603	0	CITED1+DTC
YAF2	0	0.693316440070873	0.809	0.549	0	CITED1+DTC
PEBP4	0	0.693276850479481	0.657	0.221	0	CITED1+DTC
CLIP4	0	0.691432651557581	0.945	0.783	0	CITED1+DTC
HHATL	0	0.686664626343612	0.539	0.14	0	CITED1+DTC
ZMAT1	0	0.685840701671235	0.622	0.248	0	CITED1+DTC
SCX	0	0.685331642039311	0.828	0.452	0	CITED1+DTC
GPRASP1	0	0.681610751829298	0.643	0.298	0	CITED1+DTC
PDE5A	0	0.678094128846828	0.935	0.769	0	CITED1+DTC
CTSH	0	0.678066729778971	0.871	0.861	0	CITED1+DTC
PLS3	0	0.676515406759613	0.998	0.948	0	CITED1+DTC
TCEAL1	0	0.676116831753268	0.644	0.297	0	CITED1+DTC
CERS2	0	0.673059588136494	0.878	0.706	0	CITED1+DTC
PCM1	0	0.667764973225096	0.954	0.881	0	CITED1+DTC
DSTN	0	0.667661630812686	0.99	0.941	0	CITED1+DTC
C16orf89	0	0.667234405709078	0.722	0.238	0	CITED1+DTC
ATP6AP1	0	0.663153802023595	0.952	0.852	0	CITED1+DTC
ALDH9A1	0	0.660988270357106	0.9	0.801	0	CITED1+DTC
FMR1	0	0.660845960466453	0.829	0.565	0	CITED1+DTC
METTL7A	0	0.66060546274995	0.893	0.648	0	CITED1+DTC
BEX3	0	0.659355848903881	0.955	0.926	0	CITED1+DTC
TRIQK	0	0.657081207978612	0.732	0.43	0	CITED1+DTC
MYH10	0	0.65678579457913	0.937	0.773	0	CITED1+DTC
RPRD2	0	0.656038014411649	0.746	0.393	0	CITED1+DTC
SMIM10L2A	0	0.655116451180316	0.577	0.199	0	CITED1+DTC
RAPGEF3	0	0.651390384282516	0.794	0.399	0	CITED1+DTC
EPS8	0	0.651125040751906	0.884	0.613	0	CITED1+DTC
ITGA9	0	0.648584972421528	0.838	0.469	0	CITED1+DTC
KLHDC8A	0	0.647978339082708	0.417	0.193	0	CITED1+DTC
TPD52	0	0.645506632030067	0.876	0.77	0	CITED1+DTC
SLC16A12	0	0.644515439894213	0.397	0.121	0	CITED1+DTC
ESRP1	0	0.64250682524995	0.86	0.616	0	CITED1+DTC
ALDH3A2	0	0.642388077037163	0.881	0.668	0	CITED1+DTC
TNIK	0	0.639364974398348	0.944	0.806	0	CITED1+DTC
BEX1	0	0.639329009261577	0.289	0.046	0	CITED1+DTC
PPP1R7	0	0.633281781082284	0.901	0.852	0	CITED1+DTC
RBPMS	0	0.632262386281254	0.923	0.856	0	CITED1+DTC
CCDC187	0	0.631383716245966	0.575	0.189	0	CITED1+DTC
NR3C2	0	0.630849362597209	0.728	0.348	0	CITED1+DTC
NBEA	0	0.628554790768978	0.602	0.222	0	CITED1+DTC
SMARCA1	0	0.627306996186883	0.724	0.396	0	CITED1+DTC
KCNJ16	0	0.624961761251398	0.854	0.545	0	CITED1+DTC
UNC5C	0	0.624323607364353	0.595	0.216	0	CITED1+DTC
BCAM	0	0.62280875288568	0.89	0.626	0	CITED1+DTC
XPR1	0	0.618174741924474	0.806	0.698	0	CITED1+DTC
KLK11	0	0.61626403112631	0.445	0.149	0	CITED1+DTC
EXOC6	0	0.615110995386516	0.791	0.488	0	CITED1+DTC
CA11	0	0.614183330999598	0.657	0.236	0	CITED1+DTC
HMGA2	0	0.613439424514066	0.818	0.689	0	CITED1+DTC
MGST1	0	0.612236437241601	0.892	0.599	0	CITED1+DTC
AKT2	0	0.611539131383431	0.92	0.774	0	CITED1+DTC
LRRN1	0	0.611517283126271	0.592	0.241	0	CITED1+DTC
PFKFB2	0	0.610605601275414	0.604	0.239	0	CITED1+DTC
ARMCX2	0	0.609912009378651	0.814	0.501	0	CITED1+DTC
COX7A1	0	0.608495931151035	0.648	0.335	0	CITED1+DTC
CADM1	0	0.607919034174959	0.866	0.749	0	CITED1+DTC
SGK3	0	0.606253937101803	0.85	0.695	0	CITED1+DTC
OBSL1	0	0.605048383864127	0.807	0.499	0	CITED1+DTC
MCTP2	0	0.604129457492654	0.876	0.703	0	CITED1+DTC
LRIG3	0	0.598196921894981	0.844	0.633	0	CITED1+DTC
SH3YL1	0	0.597877606583851	0.788	0.418	0	CITED1+DTC
NUDT16L1	0	0.596429582492347	0.65	0.41	0	CITED1+DTC
ECI1	0	0.596182022640192	0.797	0.463	0	CITED1+DTC
PARM1	0	0.596107506522036	0.929	0.729	0	CITED1+DTC
SLC16A9	0	0.5954138880239	0.59	0.21	0	CITED1+DTC
TMEM64	0	0.595267931481197	0.8	0.487	0	CITED1+DTC
CLDN7	0	0.594404107328974	0.961	0.804	0	CITED1+DTC
SNX1	0	0.592546252304575	0.986	0.927	0	CITED1+DTC
SERGEF	0	0.591649640881971	0.807	0.484	0	CITED1+DTC
MXRA7	0	0.590113250692034	1	0.975	0	CITED1+DTC
NDUFA4	0	0.589573600142562	0.99	0.96	0	CITED1+DTC
MET	0	0.589080205112968	0.986	0.89	0	CITED1+DTC
SCARB2	0	0.586327806617486	0.917	0.842	0	CITED1+DTC
SNRPN	0	0.585530981465297	0.736	0.357	0	CITED1+DTC
ZMYND8	0	0.584836751063673	0.758	0.61	0	CITED1+DTC
TSPAN3	0	0.58412351629402	0.99	0.952	0	CITED1+DTC
ERMP1	0	0.583996958202269	0.725	0.418	0	CITED1+DTC
ETNK2	0	0.583872221630386	0.562	0.251	0	CITED1+DTC
MT-ND6	0	0.580643558663771	1	1	0	CITED1+DTC
DBP	0	0.577914780516043	0.901	0.67	0	CITED1+DTC
APMAP	0	0.577261673515887	0.908	0.839	0	CITED1+DTC
UACA	0	0.57716973019166	0.958	0.872	0	CITED1+DTC
CLDN3	0	0.576423362594289	0.894	0.605	0	CITED1+DTC
COX14	0	0.575853077343307	0.939	0.827	0	CITED1+DTC
SLC41A1	0	0.575310713895171	0.671	0.385	0	CITED1+DTC
NAXE	0	0.574663518568073	0.735	0.519	0	CITED1+DTC
GALNT7	0	0.5701435232945	0.758	0.496	0	CITED1+DTC
CHMP4C	0	0.569738632399604	0.625	0.276	0	CITED1+DTC
PCSK1N	0	0.569579994471136	0.656	0.269	0	CITED1+DTC
ADCY1	0	0.568871157547308	0.5	0.172	0	CITED1+DTC
SLC25A4	0	0.568816797569546	0.685	0.334	0	CITED1+DTC
MXI1	0	0.567021355456197	0.838	0.598	0	CITED1+DTC
PDE1A	0	0.566454055262208	0.545	0.199	0	CITED1+DTC
TP53BP2	0	0.565048503817037	0.914	0.807	0	CITED1+DTC
SERPINA1	0	0.563746912406018	0.999	0.957	0	CITED1+DTC
FAM155B	0	0.563334119462198	0.4	0.097	0	CITED1+DTC
C1orf43	0	0.562969349941141	0.861	0.689	0	CITED1+DTC
MATN2	0	0.562152366326085	0.554	0.213	0	CITED1+DTC
EEF1G	0	0.561415902335474	0.997	0.967	0	CITED1+DTC
INPP5J	0	0.561377495143137	0.496	0.14	0	CITED1+DTC
SCUBE3	0	0.561098918699772	0.498	0.169	0	CITED1+DTC
CIART	0	0.560894374093663	0.528	0.183	0	CITED1+DTC
RRAGD	0	0.556161269816088	0.61	0.233	0	CITED1+DTC
SLC20A2	0	0.554036004471899	0.728	0.369	0	CITED1+DTC
PCBP2	0	0.553740044043221	0.657	0.353	0	CITED1+DTC
SLC7A2	0	0.553458999990819	0.552	0.231	0	CITED1+DTC
MTUS1	0	0.552676229665673	0.695	0.408	0	CITED1+DTC
TMEM37	0	0.552618990346372	0.688	0.312	0	CITED1+DTC
FLRT3	0	0.551704838732087	0.446	0.119	0	CITED1+DTC
SCD5	0	0.550116738462128	0.648	0.325	0	CITED1+DTC
GFPT1	0	0.549534978467321	0.686	0.446	0	CITED1+DTC
CLDN4	0	0.549393909126456	0.985	0.835	0	CITED1+DTC
TMEM38B	0	0.549200539581754	0.681	0.306	0	CITED1+DTC
GPRC5A	0	0.549156525017976	0.939	0.771	0	CITED1+DTC
LDHB	0	0.548882474933153	0.673	0.361	0	CITED1+DTC
CPVL	0	0.548647912878451	0.849	0.653	0	CITED1+DTC
MYEF2	0	0.547147052365793	0.849	0.563	0	CITED1+DTC
TOR1AIP1	0	0.546537056837859	0.847	0.712	0	CITED1+DTC
SLC22A31	0	0.544305284679053	0.818	0.49	0	CITED1+DTC
GPD1L	0	0.544216847546806	0.609	0.284	0	CITED1+DTC
LONRF2	0	0.543147673213804	0.595	0.241	0	CITED1+DTC
CLIC2	0	0.5426785252215	0.754	0.424	0	CITED1+DTC
FRMD4B	0	0.542263917614204	0.5	0.203	0	CITED1+DTC
TNS2	0	0.541920822305952	0.753	0.49	0	CITED1+DTC
AFF1	0	0.541086783723677	0.971	0.885	0	CITED1+DTC
PRXL2A	0	0.541077111629447	0.911	0.749	0	CITED1+DTC
ZBTB33	0	0.538557997864562	0.752	0.438	0	CITED1+DTC
MARCKSL1	0	0.53847204021064	0.983	0.919	0	CITED1+DTC
MPP7	0	0.53758853652409	0.781	0.468	0	CITED1+DTC
AKT3	0	0.53692386260776	0.969	0.895	0	CITED1+DTC
ACP6	0	0.536698457843329	0.678	0.318	0	CITED1+DTC
PRDX5	0	0.536332472109327	0.92	0.773	0	CITED1+DTC
GOLGA8B	0	0.53626615803769	0.838	0.581	0	CITED1+DTC
ARHGAP5	0	0.536257559524174	0.856	0.619	0	CITED1+DTC
MID2	0	0.53585155848838	0.64	0.311	0	CITED1+DTC
HPN	0	0.535578682751061	0.589	0.224	0	CITED1+DTC
GABBR2	0	0.534841172587155	0.822	0.419	0	CITED1+DTC
THRSP	0	0.534732081943836	0.407	0.123	0	CITED1+DTC
ENPP5	0	0.534391196191149	0.562	0.191	0	CITED1+DTC
PREPL	0	0.5330388373679	0.8	0.524	0	CITED1+DTC
MFSD6	0	0.532462801729786	0.816	0.498	0	CITED1+DTC
PLEKHB1	0	0.531301235427701	0.545	0.201	0	CITED1+DTC
STX3	0	0.531262183078788	0.701	0.375	0	CITED1+DTC
MBIP	0	0.529472973498982	0.892	0.696	0	CITED1+DTC
RFC5	0	0.528447779785636	0.519	0.232	0	CITED1+DTC
TRIM2	0	0.528246313706154	0.775	0.429	0	CITED1+DTC
PTPRM	0	0.528224132613286	0.863	0.621	0	CITED1+DTC
SHISA2	0	0.527708302844785	0.582	0.205	0	CITED1+DTC
SMARCD3	0	0.526671530964139	0.669	0.322	0	CITED1+DTC
SPAG16	0	0.524178251071206	0.742	0.411	0	CITED1+DTC
TDRP	0	0.523877120521336	0.629	0.283	0	CITED1+DTC
MAL2	0	0.523779157795358	0.831	0.657	0	CITED1+DTC
ARHGEF12	0	0.523650401253195	0.931	0.796	0	CITED1+DTC
HOOK3	0	0.522443422854351	0.766	0.597	0	CITED1+DTC
PDE4C	0	0.521762001853703	0.502	0.148	0	CITED1+DTC
DDR1	0	0.521054703702736	0.936	0.803	0	CITED1+DTC
SMIM19	0	0.520949656654812	0.639	0.32	0	CITED1+DTC
LZTS2	0	0.520176542120695	0.891	0.777	0	CITED1+DTC
MLPH	0	0.519451872586621	0.774	0.606	0	CITED1+DTC
PER1	0	0.517769614108929	0.8	0.612	0	CITED1+DTC
NUCKS1	0	0.516693354693887	0.988	0.959	0	CITED1+DTC
EDN3	0	0.515391837714484	0.299	0.047	0	CITED1+DTC
PPP1R13B	0	0.513542492314184	0.725	0.394	0	CITED1+DTC
NAB2	0	0.512887364550138	0.672	0.328	0	CITED1+DTC
RBBP9	0	0.512440960331329	0.609	0.261	0	CITED1+DTC
ABHD12	0	0.511861918610765	0.669	0.323	0	CITED1+DTC
TMC4	0	0.509783931926795	0.688	0.324	0	CITED1+DTC
PHEX	0	0.508115230615049	0.434	0.144	0	CITED1+DTC
CD22	0	0.507000423568495	0.414	0.176	0	CITED1+DTC
PPARGC1A	0	0.505658174546165	0.547	0.194	0	CITED1+DTC
SNX27	0	0.505599610190101	0.814	0.671	0	CITED1+DTC
DUOXA1	0	0.504204101716311	0.559	0.239	0	CITED1+DTC
RBM47	0	0.503040903152756	0.876	0.689	0	CITED1+DTC
CYBRD1	0	0.50128012096712	0.91	0.751	0	CITED1+DTC
SLC25A29	0	0.500731148417152	0.907	0.735	0	CITED1+DTC
PGAP3	0	0.500247917378822	0.826	0.549	0	CITED1+DTC
MARVELD2	0	0.499027108009326	0.595	0.251	0	CITED1+DTC
PPFIBP2	0	0.498688674113779	0.729	0.47	0	CITED1+DTC
RAB3IP	0	0.497104511963928	0.717	0.395	0	CITED1+DTC
CA13	0	0.496935819671741	0.532	0.242	0	CITED1+DTC
SEC62	0	0.496752347913694	0.981	0.935	0	CITED1+DTC
UTRN	0	0.495473727359824	0.939	0.888	0	CITED1+DTC
HOPX	0	0.495049258567742	0.919	0.77	0	CITED1+DTC
ERLIN2	0	0.494491077047524	0.625	0.316	0	CITED1+DTC
MSN	0	0.494428917366009	0.989	0.982	0	CITED1+DTC
CRYGN	0	0.494326303760775	0.574	0.242	0	CITED1+DTC
MROH1	0	0.49042135102489	0.917	0.781	0	CITED1+DTC
ANAPC16	0	0.490080486976173	0.979	0.908	0	CITED1+DTC
CMTM4	0	0.490012208010725	0.759	0.492	0	CITED1+DTC
KLK7	0	0.488706432806491	0.328	0.093	0	CITED1+DTC
CD164	0	0.488100416847511	0.531	0.265	0	CITED1+DTC
SEC63	0	0.487588762257927	0.819	0.591	0	CITED1+DTC
HK2	0	0.486294124078246	0.561	0.272	0	CITED1+DTC
BEND7	0	0.485860800706114	0.659	0.324	0	CITED1+DTC
BNIPL	0	0.485690100518983	0.491	0.175	0	CITED1+DTC
SPART	0	0.483963199856458	0.83	0.616	0	CITED1+DTC
DHRS3	0	0.483298728878725	0.932	0.812	0	CITED1+DTC
LDOC1	0	0.48222859555573	0.755	0.502	0	CITED1+DTC
IGBP1	0	0.480600876761966	0.803	0.565	0	CITED1+DTC
PRSS8	0	0.480529448964138	0.694	0.36	0	CITED1+DTC
KCNJ15	0	0.480454730040887	0.864	0.682	0	CITED1+DTC
DUSP4	0	0.480042195306435	0.634	0.347	0	CITED1+DTC
WDSUB1	0	0.479865635598774	0.651	0.321	0	CITED1+DTC
KANSL1L	0	0.477255903163823	0.698	0.356	0	CITED1+DTC
SH2D4A	0	0.477091397376601	0.641	0.309	0	CITED1+DTC
DOCK9	0	0.475091951394657	0.97	0.88	0	CITED1+DTC
SERINC1	0	0.474841860337915	0.973	0.929	0	CITED1+DTC
ZFAND1	0	0.47451711442812	0.7	0.416	0	CITED1+DTC
TOM1L1	0	0.474209106679823	0.811	0.546	0	CITED1+DTC
CCNG2	0	0.472133405038002	0.77	0.522	0	CITED1+DTC
MINDY1	0	0.471987777078986	0.615	0.312	0	CITED1+DTC
PLEKHA5	0	0.471405007152236	0.866	0.695	0	CITED1+DTC
PWWP3B	0	0.471221273458887	0.286	0.045	0	CITED1+DTC
TTC3	0	0.469935623184135	0.998	0.985	0	CITED1+DTC
PLPBP	0	0.469848146929011	0.768	0.572	0	CITED1+DTC
GLCCI1	0	0.469647206454999	0.673	0.352	0	CITED1+DTC
EBAG9	0	0.469416824786971	0.756	0.51	0	CITED1+DTC
CDS1	0	0.469266623122455	0.639	0.309	0	CITED1+DTC
ERFE	0	0.469230135181949	0.512	0.187	0	CITED1+DTC
RND2	0	0.46920842906121	0.41	0.136	0	CITED1+DTC
DIO2	0	0.468684039920481	0.861	0.622	0	CITED1+DTC
HOOK2	0	0.467582410868166	0.645	0.306	0	CITED1+DTC
ACOT11	0	0.465885277252134	0.481	0.19	0	CITED1+DTC
BHLHE41	0	0.465701613535772	0.909	0.844	0	CITED1+DTC
DMTN	0	0.465029395441777	0.604	0.275	0	CITED1+DTC
ADSS	0	0.465018550575879	0.894	0.834	0	CITED1+DTC
ZNF507	0	0.464939003544743	0.728	0.456	0	CITED1+DTC
ARMCX3	0	0.464843388945006	0.746	0.488	0	CITED1+DTC
SLAIN2	0	0.464394166394059	0.796	0.58	0	CITED1+DTC
RHOBTB2	0	0.463587045387471	0.629	0.296	0	CITED1+DTC
NEBL	0	0.462840722172749	0.659	0.316	0	CITED1+DTC
TCEAL4	0	0.461186879771078	0.859	0.716	0	CITED1+DTC
TRMT9B	0	0.461165399331227	0.488	0.162	0	CITED1+DTC
EPHX2	0	0.459775098451421	0.554	0.246	0	CITED1+DTC
SNHG32	0	0.458594089284331	0.747	0.54	0	CITED1+DTC
EPB41L4A	0	0.457626743473644	0.708	0.449	0	CITED1+DTC
NUDT3	0	0.457332389276371	0.934	0.837	0	CITED1+DTC
GGA2	0	0.456825630983803	0.921	0.809	0	CITED1+DTC
NEU1	0	0.456599453163921	0.504	0.232	0	CITED1+DTC
NT5C2	0	0.456590892966688	0.927	0.813	0	CITED1+DTC
TSC22D1	0	0.456347235495254	0.735	0.495	0	CITED1+DTC
CASC4	0	0.455504626211834	0.581	0.275	0	CITED1+DTC
BMP7	0	0.455465599450902	0.681	0.333	0	CITED1+DTC
RAB25	0	0.454606128423448	0.832	0.612	0	CITED1+DTC
SIAE	0	0.453921820381476	0.562	0.263	0	CITED1+DTC
TOM1L2	0	0.453434189540908	0.797	0.581	0	CITED1+DTC
EID1	0	0.453338546439289	0.995	0.977	0	CITED1+DTC
LAMP2	0	0.452956267607174	0.867	0.752	0	CITED1+DTC
TMEM30B	0	0.452905416797408	0.645	0.318	0	CITED1+DTC
OCIAD1	0	0.45288827993206	0.813	0.624	0	CITED1+DTC
LDB1	0	0.45220526291078	0.947	0.858	0	CITED1+DTC
PCDH7	0	0.451918891842052	0.546	0.275	0	CITED1+DTC
PSD3	0	0.451888676287152	0.884	0.748	0	CITED1+DTC
FAM200B	0	0.450296176331181	0.594	0.263	0	CITED1+DTC
SLC25A38	0	0.449818898228074	0.617	0.349	0	CITED1+DTC
CRYL1	0	0.449622828050689	0.691	0.365	0	CITED1+DTC
EIF4B	0	0.449369590194988	0.912	0.794	0	CITED1+DTC
PDGFRL	0	0.448734952893539	0.595	0.328	0	CITED1+DTC
BDH2	0	0.448330800358086	0.599	0.297	0	CITED1+DTC
PHYH	0	0.448203860126218	0.604	0.298	0	CITED1+DTC
SDC4	0	0.447948744736362	0.972	0.914	0	CITED1+DTC
FGFR3	0	0.447936018284473	0.307	0.103	0	CITED1+DTC
CREBL2	0	0.447782942651514	0.865	0.725	0	CITED1+DTC
ZNF664	0	0.44742734035039	0.879	0.701	0	CITED1+DTC
ABLIM1	0	0.446760615790703	0.783	0.491	0	CITED1+DTC
STRBP	0	0.445626304580174	0.566	0.261	0	CITED1+DTC
GRHL2	0	0.443765828056116	0.548	0.239	0	CITED1+DTC
PDK2	0	0.443625055992788	0.641	0.308	0	CITED1+DTC
FZD1	0	0.442935448190893	0.786	0.525	0	CITED1+DTC
SMIM14	0	0.442788307115406	0.868	0.73	0	CITED1+DTC
TMEM243	0	0.440818095971316	0.528	0.256	0	CITED1+DTC
CD46	0	0.440227543068128	0.944	0.902	0	CITED1+DTC
KCNK1	0	0.439457447528659	0.451	0.17	0	CITED1+DTC
ARV1	0	0.437284925080188	0.628	0.329	0	CITED1+DTC
TM7SF2	0	0.437190002431629	0.599	0.273	0	CITED1+DTC
EPB41L1	0	0.43709103981796	0.624	0.301	0	CITED1+DTC
PLXNB1	0	0.437064596197674	0.714	0.425	0	CITED1+DTC
MUC20	0	0.436835169037866	0.539	0.253	0	CITED1+DTC
ZNF75D	0	0.43537010948804	0.563	0.275	0	CITED1+DTC
PLEKHH1	0	0.435225013628151	0.576	0.253	0	CITED1+DTC
SRCIN1	0	0.434270868971098	0.471	0.186	0	CITED1+DTC
MACROD1	0	0.434141719912695	0.733	0.445	0	CITED1+DTC
ATRAID	0	0.431900518354603	0.797	0.584	0	CITED1+DTC
TMEM238	0	0.43182822703095	0.856	0.624	0	CITED1+DTC
PRDX2	0	0.431158503909306	0.97	0.942	0	CITED1+DTC
PCYOX1	0	0.430073016768391	0.742	0.457	0	CITED1+DTC
TRPC5	0	0.429742176448004	0.435	0.121	0	CITED1+DTC
SULT1C2	0	0.429316531553184	0.446	0.173	0	CITED1+DTC
CEBPZOS	0	0.429312551181088	0.651	0.345	0	CITED1+DTC
ADGRG1	0	0.428511514540809	0.681	0.394	0	CITED1+DTC
TPMT	0	0.428375677872317	0.597	0.289	0	CITED1+DTC
DPY19L4	0	0.427823009281864	0.572	0.281	0	CITED1+DTC
UST	0	0.427389986625582	0.539	0.22	0	CITED1+DTC
LRATD2	0	0.427327695438383	0.732	0.452	0	CITED1+DTC
SSBP2	0	0.427075750845781	0.509	0.239	0	CITED1+DTC
OCRL	0	0.426884665511937	0.633	0.357	0	CITED1+DTC
TMCO1	0	0.426820499739387	0.633	0.343	0	CITED1+DTC
PGRMC2	0	0.426774471373834	0.85	0.662	0	CITED1+DTC
B9D1	0	0.425431470814456	0.637	0.326	0	CITED1+DTC
RAB17	0	0.425409510152677	0.564	0.246	0	CITED1+DTC
STK32A	0	0.425195604719329	0.533	0.246	0	CITED1+DTC
ZNF274	0	0.425089782037273	0.734	0.449	0	CITED1+DTC
CARF	0	0.424389599672813	0.568	0.277	0	CITED1+DTC
FNTA	0	0.424315647043927	0.581	0.319	0	CITED1+DTC
LIMCH1	0	0.423808640302407	0.778	0.476	0	CITED1+DTC
TCEA3	0	0.423057198753687	0.749	0.496	0	CITED1+DTC
TMLHE	0	0.422761638595148	0.605	0.326	0	CITED1+DTC
BORCS7	0	0.422712281158106	0.666	0.379	0	CITED1+DTC
RAB27A	0	0.421066845217555	0.96	0.929	0	CITED1+DTC
C2orf74	0	0.420642685445217	0.617	0.306	0	CITED1+DTC
ID4	0	0.420238622344697	0.96	0.768	0	CITED1+DTC
COL4A3	0	0.420012864698964	0.525	0.209	0	CITED1+DTC
SMIM1	0	0.418341916486488	0.588	0.259	0	CITED1+DTC
FAM13A	0	0.418060299069129	0.679	0.396	0	CITED1+DTC
LRRC2	0	0.418000726491556	0.501	0.179	0	CITED1+DTC
NDUFB9	0	0.417753299628336	0.956	0.929	0	CITED1+DTC
ZNF148	0	0.417163746119636	0.668	0.394	0	CITED1+DTC
KAZN	0	0.416280989634819	0.438	0.156	0	CITED1+DTC
LONRF3	0	0.416191957292569	0.473	0.188	0	CITED1+DTC
EPB41L5	0	0.416159312178298	0.603	0.302	0	CITED1+DTC
CERS6	0	0.415880265827586	0.658	0.368	0	CITED1+DTC
TSPYL1	0	0.415562671467226	0.947	0.905	0	CITED1+DTC
EIF4A2	0	0.415176473963078	0.977	0.93	0	CITED1+DTC
FOXE1	0	0.41447370297182	0.831	0.548	0	CITED1+DTC
C12orf49	0	0.4142263096025	0.573	0.275	0	CITED1+DTC
CDH1	0	0.413954726930739	0.572	0.282	0	CITED1+DTC
EPM2AIP1	0	0.413833417572571	0.744	0.496	0	CITED1+DTC
ANXA9	0	0.413387421322686	0.386	0.106	0	CITED1+DTC
SLC25A23	0	0.413020141469285	0.805	0.57	0	CITED1+DTC
TLE5	0	0.412940485014646	0.974	0.94	0	CITED1+DTC
ZNF251	0	0.41123439006936	0.51	0.247	0	CITED1+DTC
TACC2	0	0.410710906288447	0.631	0.328	0	CITED1+DTC
TTC19	0	0.410570952496554	0.711	0.445	0	CITED1+DTC
PER3	0	0.40999135413165	0.572	0.282	0	CITED1+DTC
GALE	0	0.409898475040035	0.673	0.416	0	CITED1+DTC
AK1	0	0.409665862394816	0.492	0.218	0	CITED1+DTC
NR1D2	0	0.409401723024566	0.757	0.513	0	CITED1+DTC
CLOCK	0	0.409332113942203	0.67	0.382	0	CITED1+DTC
LYPLAL1	0	0.409011510648704	0.692	0.404	0	CITED1+DTC
PPP1R9A	0	0.408550148141041	0.537	0.248	0	CITED1+DTC
RHBDD2	0	0.407221474301018	0.948	0.858	0	CITED1+DTC
SORBS2	0	0.406958803259155	0.497	0.236	0	CITED1+DTC
GGPS1	0	0.406716338392543	0.614	0.325	0	CITED1+DTC
URI1	0	0.406610706766231	0.891	0.797	0	CITED1+DTC
SESN1	0	0.404958735823477	0.717	0.439	0	CITED1+DTC
SLC30A2	0	0.404621680596119	0.468	0.169	0	CITED1+DTC
NDUFA5	0	0.403770480641074	0.599	0.3	0	CITED1+DTC
ARSD	0	0.403426915991841	0.542	0.247	0	CITED1+DTC
MMP15	0	0.403384999684358	0.521	0.227	0	CITED1+DTC
OGDHL	0	0.403343053472601	0.341	0.099	0	CITED1+DTC
BBS9	0	0.403099247618868	0.69	0.408	0	CITED1+DTC
ZSWIM7	0	0.403045175852367	0.543	0.258	0	CITED1+DTC
HACD3	0	0.402896678697446	0.749	0.517	0	CITED1+DTC
NDUFC2	0	0.402505867487144	0.961	0.905	0	CITED1+DTC
ARFGEF2	0	0.401536308210102	0.857	0.729	0	CITED1+DTC
CPQ	0	0.401449598617659	0.841	0.665	0	CITED1+DTC
DOCK3	0	0.400926195831926	0.56	0.259	0	CITED1+DTC
CCDC28A	0	0.400699030656164	0.631	0.339	0	CITED1+DTC
PRKAR1A	0	0.399680787801018	0.986	0.97	0	CITED1+DTC
DAAM2	0	0.39962354591653	0.414	0.182	0	CITED1+DTC
ZBTB4	0	0.399489714370008	0.68	0.393	0	CITED1+DTC
MYO5B	0	0.398896752639035	0.654	0.341	0	CITED1+DTC
MPZL2	0	0.39886042937473	0.78	0.528	0	CITED1+DTC
FBXO25	0	0.398761685306356	0.509	0.226	0	CITED1+DTC
YAP1	0	0.398167312865705	0.928	0.869	0	CITED1+DTC
ABCA2	0	0.397879278885848	0.609	0.33	0	CITED1+DTC
RAP1GAP	0	0.39735333038787	0.462	0.161	0	CITED1+DTC
MAP7	0	0.397205164383917	0.632	0.328	0	CITED1+DTC
USP13	0	0.396889755542511	0.527	0.237	0	CITED1+DTC
MCCC1	0	0.396230447212396	0.682	0.402	0	CITED1+DTC
RPH3AL	0	0.396110446390204	0.478	0.2	0	CITED1+DTC
ZNF770	0	0.395869808894167	0.425	0.15	0	CITED1+DTC
RRM2B	0	0.395270252309972	0.508	0.25	0	CITED1+DTC
APP	0	0.395230587617041	0.999	0.985	0	CITED1+DTC
ZSWIM5	0	0.395081657370098	0.445	0.163	0	CITED1+DTC
DENND1B	0	0.394575480941994	0.583	0.316	0	CITED1+DTC
PEMT	0	0.394282795247537	0.584	0.317	0	CITED1+DTC
RBMX	0	0.393785699185695	0.628	0.332	0	CITED1+DTC
TMED4	0	0.393372329990703	0.951	0.89	0	CITED1+DTC
UBR3	0	0.392779556709785	0.556	0.272	0	CITED1+DTC
SLC50A1	0	0.392644661108727	0.501	0.252	0	CITED1+DTC
TAFA2	0	0.392309649399191	0.239	0.039	0	CITED1+DTC
KSR2	0	0.391641641216548	0.293	0.104	0	CITED1+DTC
VBP1	0	0.391396420109231	0.521	0.259	0	CITED1+DTC
TTC8	0	0.391008594731676	0.649	0.378	0	CITED1+DTC
N4BP2L2	0	0.390731882419561	0.927	0.818	0	CITED1+DTC
DMKN	0	0.390470711810904	0.794	0.528	0	CITED1+DTC
ALKAL1	0	0.390416975932796	0.328	0.09	0	CITED1+DTC
TMEM18	0	0.390295912240405	0.578	0.29	0	CITED1+DTC
LCA5	0	0.389618460824327	0.574	0.288	0	CITED1+DTC
ZNF90	0	0.389174826119631	0.319	0.086	0	CITED1+DTC
PPP4R3B	0	0.389040746986961	0.856	0.721	0	CITED1+DTC
RNF146	0	0.388634888728838	0.746	0.493	0	CITED1+DTC
AKAP11	0	0.38857192851922	0.632	0.334	0	CITED1+DTC
GABPB2	0	0.388066118116633	0.557	0.284	0	CITED1+DTC
CAMK2B	0	0.387990255831068	0.487	0.197	0	CITED1+DTC
SENP6	0	0.38783211627742	0.953	0.906	0	CITED1+DTC
GAS8	0	0.387634050692387	0.589	0.319	0	CITED1+DTC
ALDH5A1	0	0.386944677064362	0.523	0.235	0	CITED1+DTC
PRR36	0	0.386923426787595	0.491	0.202	0	CITED1+DTC
ALS2CL	0	0.386044564821235	0.557	0.294	0	CITED1+DTC
VSIG10	0	0.385952826905504	0.582	0.292	0	CITED1+DTC
FZD3	0	0.385907461217498	0.477	0.196	0	CITED1+DTC
BCL7A	0	0.385696610790966	0.556	0.275	0	CITED1+DTC
TGFA	0	0.385411839527378	0.509	0.234	0	CITED1+DTC
RCBTB1	0	0.384339799224446	0.662	0.389	0	CITED1+DTC
ERCC6	0	0.383851606808888	0.692	0.418	0	CITED1+DTC
PDIK1L	0	0.383180029883656	0.549	0.264	0	CITED1+DTC
MOAP1	0	0.382278996040715	0.561	0.291	0	CITED1+DTC
LAGE3	0	0.382226972074728	0.499	0.244	0	CITED1+DTC
SHROOM4	0	0.382044213988954	0.5	0.228	0	CITED1+DTC
SCNN1A	0	0.381777317390902	0.861	0.595	0	CITED1+DTC
SLC44A1	0	0.381311137246107	0.927	0.829	0	CITED1+DTC
SLITRK5	0	0.38123943209332	0.296	0.061	0	CITED1+DTC
PKP4	0	0.380693370584812	0.641	0.351	0	CITED1+DTC
PTPN4	0	0.379701607903198	0.686	0.393	0	CITED1+DTC
RORC	0	0.379680016005374	0.493	0.215	0	CITED1+DTC
MGAT4C	0	0.378401749679204	0.428	0.183	0	CITED1+DTC
NAT8L	0	0.378397432650966	0.424	0.154	0	CITED1+DTC
SBF2	0	0.378355425793908	0.603	0.326	0	CITED1+DTC
CDC42BPG	0	0.377996411389343	0.648	0.367	0	CITED1+DTC
CHMP3	0	0.377685937121389	0.948	0.887	0	CITED1+DTC
ZBTB7C	0	0.377369310646049	0.551	0.267	0	CITED1+DTC
RPRD1A	0	0.376366572657391	0.892	0.776	0	CITED1+DTC
PFDN5	0	0.375852679751859	0.931	0.857	0	CITED1+DTC
FAM3C	0	0.375689664179434	0.991	0.975	0	CITED1+DTC
MBD6	0	0.375548545132484	0.615	0.345	0	CITED1+DTC
TMEM192	0	0.374976927722227	0.482	0.21	0	CITED1+DTC
SVIP	0	0.37431897061546	0.388	0.123	0	CITED1+DTC
UBXN6	0	0.374157806471739	0.98	0.961	0	CITED1+DTC
RGN	0	0.373845985264366	0.376	0.113	0	CITED1+DTC
COX20	0	0.37344478900237	0.437	0.203	0	CITED1+DTC
ARHGAP19	0	0.372417505393556	0.446	0.194	0	CITED1+DTC
NHSL2	0	0.371961180641045	0.513	0.234	0	CITED1+DTC
SCAPER	0	0.371582450215917	0.55	0.274	0	CITED1+DTC
CPNE4	0	0.371341412197505	0.279	0.093	0	CITED1+DTC
DHRS11	0	0.370888561080582	0.468	0.22	0	CITED1+DTC
BLNK	0	0.370882544018579	0.492	0.226	0	CITED1+DTC
KLK6	0	0.370644966905587	0.231	0.054	0	CITED1+DTC
BBS1	0	0.369590521096077	0.609	0.325	0	CITED1+DTC
ST13	0	0.36946375238768	0.601	0.332	0	CITED1+DTC
DPH6	0	0.36903645941152	0.623	0.345	0	CITED1+DTC
CLN5	0	0.368707156473207	0.543	0.265	0	CITED1+DTC
GRIK5	0	0.368484077454014	0.472	0.183	0	CITED1+DTC
RNF170	0	0.368464786196227	0.621	0.345	0	CITED1+DTC
NSD3	0	0.367770073689892	0.566	0.306	0	CITED1+DTC
PHOSPHO2	0	0.366039096902027	0.436	0.185	0	CITED1+DTC
PIGP	0	0.36538952429693	0.509	0.246	0	CITED1+DTC
S100A5	0	0.364655278613381	0.46	0.209	0	CITED1+DTC
PIK3CB	0	0.364148214193128	0.568	0.288	0	CITED1+DTC
ICA1L	0	0.363932257151191	0.466	0.187	0	CITED1+DTC
BCL9	0	0.362258801891294	0.515	0.244	0	CITED1+DTC
LRP2	0	0.361938838914641	0.39	0.136	0	CITED1+DTC
BPNT1	0	0.361414776172116	0.541	0.285	0	CITED1+DTC
TEF	0	0.361394267763699	0.454	0.194	0	CITED1+DTC
DLG3	0	0.36100479754715	0.552	0.286	0	CITED1+DTC
FAM160A1	0	0.360604550004695	0.518	0.236	0	CITED1+DTC
MSH2	0	0.359663852143479	0.56	0.289	0	CITED1+DTC
EDNRB	0	0.359600132173292	0.357	0.139	0	CITED1+DTC
CGN	0	0.358431850030438	0.584	0.305	0	CITED1+DTC
PRPF40B	0	0.35606778113646	0.478	0.22	0	CITED1+DTC
DCDC2	0	0.355468977011286	0.549	0.279	0	CITED1+DTC
SHMT1	0	0.355291895408682	0.594	0.323	0	CITED1+DTC
LNX1	0	0.355000175213683	0.463	0.201	0	CITED1+DTC
HOMER1	0	0.354934379200919	0.546	0.277	0	CITED1+DTC
AMOT	0	0.354705643617327	0.498	0.232	0	CITED1+DTC
DNAJC22	0	0.354530316196319	0.452	0.18	0	CITED1+DTC
CAMSAP3	0	0.354437128205649	0.444	0.181	0	CITED1+DTC
SLCO4C1	0	0.353814509984112	0.347	0.1	0	CITED1+DTC
MPV17	0	0.3537659197879	0.948	0.894	0	CITED1+DTC
CLIC6	0	0.353474	0.403	0.176	0	CITED1+DTC
CTTN	0	0.352442034218866	0.999	0.989	0	CITED1+DTC
ATP11A	0	0.351409761248227	0.455	0.205	0	CITED1+DTC
CARNS1	0	0.351356748141232	0.485	0.21	0	CITED1+DTC
SLC39A10	0	0.351172394512906	0.549	0.261	0	CITED1+DTC
DYNLL2	0	0.35104920615315	0.976	0.913	0	CITED1+DTC
TBCE	0	0.351036719339601	0.495	0.24	0	CITED1+DTC
CRABP1	0	0.351018914191398	0.396	0.089	0	CITED1+DTC
KAT6B	0	0.347526734394322	0.526	0.269	0	CITED1+DTC
TBCE.1	0	0.346291262244565	0.456	0.213	0	CITED1+DTC
HES1	0	0.346167713770289	0.53	0.264	0	CITED1+DTC
PLP1	0	0.344787733552898	0.176	0.023	0	CITED1+DTC
AC008397.1	0	0.343956847019484	0.358	0.119	0	CITED1+DTC
TEX9	0	0.343766738522397	0.523	0.255	0	CITED1+DTC
FAM171A2	0	0.341226965508614	0.359	0.128	0	CITED1+DTC
ZNF483	0	0.340593270692683	0.551	0.28	0	CITED1+DTC
FGFR2	0	0.340226482220435	0.504	0.248	0	CITED1+DTC
SATB1	0	0.339703019240948	0.627	0.34	0	CITED1+DTC
PLAG1	0	0.339354602216701	0.369	0.129	0	CITED1+DTC
NFIA	0	0.338598241000771	0.57	0.292	0	CITED1+DTC
MARC1	0	0.338187223940391	0.418	0.167	0	CITED1+DTC
LANCL2	0	0.337253851379833	0.527	0.27	0	CITED1+DTC
GPRASP2	0	0.337031275313133	0.452	0.208	0	CITED1+DTC
GPR160	0	0.335215882878735	0.36	0.136	0	CITED1+DTC
NDFIP1	0	0.330951496820734	0.959	0.91	0	CITED1+DTC
MAML3	0	0.330029580343966	0.438	0.204	0	CITED1+DTC
ATP1B2	0	0.329952172982398	0.264	0.064	0	CITED1+DTC
HIPK3	0	0.329268051826522	0.985	0.962	0	CITED1+DTC
IFT88	0	0.327356031332788	0.448	0.205	0	CITED1+DTC
SLC48A1	0	0.327322315346925	0.469	0.224	0	CITED1+DTC
AR	0	0.327309259321984	0.248	0.078	0	CITED1+DTC
DUOXA2	0	0.326735109588531	0.312	0.098	0	CITED1+DTC
C1orf116	0	0.32649285773756	0.569	0.285	0	CITED1+DTC
FGFRL1	0	0.32596223248249	0.533	0.268	0	CITED1+DTC
ZNF605	0	0.325445690110627	0.45	0.209	0	CITED1+DTC
XKRX	0	0.325241934136207	0.29	0.098	0	CITED1+DTC
GABRG3	0	0.324985500391519	0.292	0.089	0	CITED1+DTC
SH3D19	0	0.322817340538519	0.471	0.224	0	CITED1+DTC
METTL7B	0	0.32242856819432	0.356	0.118	0	CITED1+DTC
ACOX2	0	0.317033163775934	0.401	0.173	0	CITED1+DTC
SPINK2	0	0.316489176418418	0.31	0.106	0	CITED1+DTC
MAP3K1	0	0.315592980108526	0.935	0.795	0	CITED1+DTC
NPM2	0	0.315444820257093	0.329	0.124	0	CITED1+DTC
WDR66	0	0.314379593089783	0.401	0.169	0	CITED1+DTC
TMEM25	0	0.31038377930045	0.441	0.204	0	CITED1+DTC
GPR27	0	0.310334011404275	0.409	0.171	0	CITED1+DTC
EPHX4	0	0.308384612067127	0.347	0.139	0	CITED1+DTC
FAM47E	0	0.307311218601227	0.374	0.145	0	CITED1+DTC
CFAP70	0	0.304859642721217	0.351	0.142	0	CITED1+DTC
MFSD2A	0	0.292880811254147	0.252	0.068	0	CITED1+DTC
HSD17B6	0	0.292598756782161	0.232	0.046	0	CITED1+DTC
CSRP1	0	0.286550711880412	0.997	0.984	0	CITED1+DTC
SYT14	0	0.28587013684036	0.342	0.134	0	CITED1+DTC
RCOR3	0	0.285098660172169	0.33	0.127	0	CITED1+DTC
DEGS2	0	0.284154408300537	0.337	0.124	0	CITED1+DTC
CPEB1	0	0.283124735670673	0.263	0.065	0	CITED1+DTC
CMYA5	0	0.277934286767759	0.62	0.242	0	CITED1+DTC
SOX6	0	0.27462127265294	0.298	0.107	0	CITED1+DTC
HHEX	0	0.273402620210419	0.29	0.097	0	CITED1+DTC
PANK1	0	0.270499556956309	0.328	0.125	0	CITED1+DTC
WDR72	0	0.264620533841032	0.34	0.126	0	CITED1+DTC
PRR32	0	0.261513812099286	0.209	0.054	0	CITED1+DTC
CFAP97	6.22913897337273e-308	0.395422194339771	0.738	0.496	1.12373667079644e-303	CITED1+DTC
SNAPIN	7.67423944714323e-308	0.428131923017952	0.591	0.342	1.38443279626464e-303	CITED1+DTC
CENPV	3.73288909183972e-307	0.273892392228142	0.281	0.098	6.73413192167886e-303	CITED1+DTC
TJP3	7.95416726213235e-307	0.29075774366036	0.396	0.171	1.43493177408868e-302	CITED1+DTC
VSTM4	1.05688070387157e-306	0.40179790224184	0.539	0.288	1.90661278978432e-302	CITED1+DTC
RNF139	3.9573011628438e-306	0.39682790744896	0.654	0.396	7.13897129777021e-302	CITED1+DTC
SNAP47	4.23754892489031e-306	0.364689118595166	0.521	0.272	7.64453826050213e-302	CITED1+DTC
PIFO	2.06030867568321e-305	0.263976918381193	0.312	0.116	3.71679685093251e-301	CITED1+DTC
HMGN3	2.5203748543743e-305	0.384038520986224	0.623	0.362	4.54675623729123e-301	CITED1+DTC
MTERF2	1.80689040570857e-304	0.328063842275741	0.559	0.29	3.25963029189826e-300	CITED1+DTC
MMGT1	1.07836035552012e-303	0.301396505608557	0.409	0.182	1.9453620813583e-299	CITED1+DTC
ZBTB18	4.42698916259575e-303	0.397131011414447	0.558	0.308	7.98628844932273e-299	CITED1+DTC
RETREG2	8.97244308608501e-303	0.398656338778175	0.795	0.592	1.61862873272974e-298	CITED1+DTC
P4HTM	1.06505721242241e-302	0.381259617763602	0.753	0.499	1.92136321121002e-298	CITED1+DTC
ABHD14A	1.19469876262589e-302	0.314863076744349	0.466	0.225	2.15523656777711e-298	CITED1+DTC
PPP2R5A	3.02653557586534e-302	0.4281426797144	0.797	0.613	5.45987017886107e-298	CITED1+DTC
EPHA4	6.33506967409366e-302	0.405890730210086	0.633	0.362	1.1428465692065e-297	CITED1+DTC
AADAT	6.50747882871828e-302	0.27975515119716	0.344	0.138	1.17394918070078e-297	CITED1+DTC
ZNF714	7.21049196018967e-302	0.368368653282765	0.507	0.263	1.30077274961822e-297	CITED1+DTC
ANOS1	8.65445785913655e-302	0.327046308929645	0.374	0.161	1.56126419778823e-297	CITED1+DTC
MTCH1	1.4492773652098e-301	0.329252030739134	0.989	0.966	2.61449636683849e-297	CITED1+DTC
FAM228B	8.49127868083879e-301	0.3191772967312	0.451	0.214	1.53182667402332e-296	CITED1+DTC
PLOD2	2.15249398431904e-300	0.430150482778127	0.972	0.939	3.88309914771155e-296	CITED1+DTC
TCEAL3	3.77828049052931e-300	0.400325911468911	0.615	0.354	6.81601800491488e-296	CITED1+DTC
APOC1	6.04087731362549e-300	0.914527408609486	0.406	0.212	1.08977426737804e-295	CITED1+DTC
TCEA2	6.44884758696996e-300	0.363396786130953	0.588	0.325	1.16337210468938e-295	CITED1+DTC
IFT22	3.26164727120645e-299	0.369513041929582	0.647	0.376	5.88401167725644e-295	CITED1+DTC
MTERF4	4.40680774688324e-299	0.443393220629352	0.73	0.496	7.94988117537736e-295	CITED1+DTC
KBTBD3	2.48101253187255e-298	0.295958515081258	0.4	0.177	4.47574660749807e-294	CITED1+DTC
SHISA4	1.22426359446053e-297	0.411366453220922	0.517	0.278	2.2085715244068e-293	CITED1+DTC
SH3D21	4.11719388950477e-297	0.330947628630509	0.43	0.2	7.42741777666661e-293	CITED1+DTC
ABHD3	6.77590318044425e-297	0.350275318190035	0.637	0.366	1.22237293375214e-292	CITED1+DTC
SPRY1	8.36672288337175e-297	0.620464827883352	0.825	0.748	1.50935680816026e-292	CITED1+DTC
IKZF2	1.91372966643488e-296	0.32521632945503	0.419	0.193	3.45236831824853e-292	CITED1+DTC
MAP2	3.83337005033457e-296	0.403097726921073	0.665	0.398	6.91539957080356e-292	CITED1+DTC
KCNQ1	1.95438754058591e-295	0.324129580084992	0.494	0.247	3.52571512321697e-291	CITED1+DTC
PLEKHG1	1.91193509588351e-294	0.506916632298841	0.437	0.224	3.44913091297385e-290	CITED1+DTC
PLRG1	7.28922703681342e-294	0.439530147085974	0.716	0.489	1.31497655744114e-289	CITED1+DTC
KAT5	1.38142860130442e-293	0.389521378362929	0.736	0.506	2.49209719675317e-289	CITED1+DTC
ASH1L	1.47638575338441e-293	0.408548160946885	0.836	0.703	2.66339989910548e-289	CITED1+DTC
NSMCE2	3.1485608812197e-293	0.429707734629117	0.589	0.344	5.68000382972034e-289	CITED1+DTC
ZMYND11	5.02615665984931e-293	0.374488875646002	0.75	0.509	9.06718661436816e-289	CITED1+DTC
EMC10	4.68939504804549e-292	0.324187627451204	0.962	0.929	8.45966866667407e-288	CITED1+DTC
COX6C	6.59839994596777e-292	0.425339203340646	0.675	0.434	1.19035135025259e-287	CITED1+DTC
MTM1	8.13580262568048e-292	0.32393583641088	0.498	0.252	1.46769879367276e-287	CITED1+DTC
TMX4	2.50195470376263e-291	0.391772642589383	0.833	0.686	4.51352628558779e-287	CITED1+DTC
TMEM50B	3.54100238900597e-291	0.373974067919469	0.839	0.672	6.38796830976677e-287	CITED1+DTC
BTC	4.58016607087719e-290	0.272783437413872	0.34	0.138	8.26261959186246e-286	CITED1+DTC
MDM4	9.24042296246685e-290	0.340354360371525	0.96	0.914	1.66697230242902e-285	CITED1+DTC
WWC1	1.78177244459689e-289	0.352574514434431	0.702	0.426	3.21431749005279e-285	CITED1+DTC
C11orf49	2.32352656190848e-289	0.35222000443615	0.636	0.372	4.1916419176829e-285	CITED1+DTC
MPC2	4.59830693244685e-289	0.460246370160144	0.639	0.399	8.29534570613412e-285	CITED1+DTC
KMT5B	1.44922286232064e-288	0.347584448381664	0.66	0.393	2.61439804362644e-284	CITED1+DTC
AEBP2	1.29860599371853e-287	0.362322865677429	0.864	0.732	2.34268521266823e-283	CITED1+DTC
COMMD6	5.75090218010477e-287	0.36955690963352	0.806	0.603	1.0374627532909e-282	CITED1+DTC
CDKL2	1.25110931243099e-286	0.275454313491802	0.354	0.148	2.2570011996255e-282	CITED1+DTC
OBSCN	4.24313122658119e-286	0.280856328792829	0.606	0.328	7.65460873275247e-282	CITED1+DTC
DMD	4.54228451233813e-286	0.677816468635218	0.493	0.289	8.19428126025798e-282	CITED1+DTC
KCNC3	5.98309903837019e-286	0.307176067022172	0.508	0.253	1.07935106652198e-281	CITED1+DTC
PLAAT3	5.12634802216795e-285	0.322037039406739	0.532	0.279	9.24793183199098e-281	CITED1+DTC
TMEM87A	6.76869660852316e-285	0.340834225651203	0.544	0.296	1.22107286817758e-280	CITED1+DTC
SEPHS1	1.07019868965709e-284	0.328850121897629	0.543	0.289	1.93063843614139e-280	CITED1+DTC
LZTS3	1.56588645104078e-284	0.310394734842255	0.47	0.231	2.82485915767757e-280	CITED1+DTC
ABO	7.44046266858018e-284	0.294798123243738	0.313	0.123	1.34225946541186e-279	CITED1+DTC
PROM2	1.31453518108944e-283	0.303106015296095	0.57	0.298	2.37142146668534e-279	CITED1+DTC
AP1M2	2.96186949812373e-283	0.26149158206395	0.343	0.141	5.34321257461521e-279	CITED1+DTC
CLUAP1	3.83113370385817e-283	0.313299933233779	0.486	0.247	6.91136520176015e-279	CITED1+DTC
BCAP31	1.72944327303485e-282	0.337616878747051	0.549	0.299	3.11991566455486e-278	CITED1+DTC
ACADL	2.80518682786016e-282	0.291949873485225	0.353	0.148	5.06055703745972e-278	CITED1+DTC
EIF4G2	4.79051014236869e-282	0.321238303880134	0.474	0.241	8.64208029683311e-278	CITED1+DTC
ORC4	1.50968492870483e-281	0.334080117452851	0.569	0.316	2.72347161138351e-277	CITED1+DTC
UQCRB	2.40383317696844e-281	0.434817617832107	0.935	0.916	4.33651505125106e-277	CITED1+DTC
LRBA	2.5699016692151e-281	0.376401823787796	0.731	0.488	4.63610261126403e-277	CITED1+DTC
TMEM184A	6.32998127860538e-281	0.271148647891716	0.331	0.135	1.14192862266041e-276	CITED1+DTC
ACO1	6.76960366969565e-281	0.420343788163562	0.657	0.425	1.22123650201309e-276	CITED1+DTC
SAV1	9.56233986830187e-281	0.367525325183655	0.745	0.5	1.72504611224166e-276	CITED1+DTC
CA12	2.55708223007708e-280	0.405599775255529	0.456	0.226	4.61297634305905e-276	CITED1+DTC
C1orf53	3.58432994930424e-280	0.34785958618172	0.407	0.192	6.46613122854484e-276	CITED1+DTC
CUTA	4.62034767327543e-280	0.365476670650803	0.926	0.888	8.33510720258888e-276	CITED1+DTC
ABHD14B	6.87604271993878e-280	0.337652369986313	0.655	0.386	1.24043810667696e-275	CITED1+DTC
MACROD2	7.40819218987581e-280	0.260944172280279	0.285	0.106	1.3364378710536e-275	CITED1+DTC
SLC4A5	8.31510621203168e-280	0.337804515332128	0.463	0.226	1.50004516065051e-275	CITED1+DTC
DYNC2LI1	8.93423369114054e-280	0.323515850956762	0.592	0.33	1.61173575788175e-275	CITED1+DTC
COX7C	1.45324301726023e-279	0.281931428727085	0.962	0.916	2.62165040313746e-275	CITED1+DTC
SLC22A18	4.54933188908285e-279	0.288719992080466	0.426	0.201	8.20699472790547e-275	CITED1+DTC
SUCO	8.28083619483325e-279	0.318101521565265	0.513	0.27	1.49386284954792e-274	CITED1+DTC
XKR6	8.3486078856065e-279	0.32127294288487	0.543	0.29	1.50608886256341e-274	CITED1+DTC
RCN2	1.01727816518112e-278	0.440106880211433	0.666	0.435	1.83516980998675e-274	CITED1+DTC
DPY30	1.30260254659128e-278	0.38662249460671	0.801	0.632	2.34989499405068e-274	CITED1+DTC
PIAS2	1.87825729422387e-278	0.338580838504666	0.6	0.343	3.38837615877986e-274	CITED1+DTC
ACPP	2.25153840115634e-278	0.266227381298557	0.32	0.128	4.06177527568604e-274	CITED1+DTC
GOLPH3L	2.6662814780222e-278	0.370073299398865	0.67	0.421	4.80997178635205e-274	CITED1+DTC
NCKAP1	9.79498188263526e-278	0.358411310591731	0.869	0.753	1.7670147316274e-273	CITED1+DTC
DPM3	1.00496463517888e-277	0.311025828745271	0.521	0.273	1.81295620186269e-273	CITED1+DTC
FAM3A	2.46653540232239e-277	0.36378150931263	0.52	0.283	4.44962986578959e-273	CITED1+DTC
KLHL14	3.03092477453542e-277	0.261768743173815	0.342	0.142	5.46778829326189e-273	CITED1+DTC
ZMYM3	4.14713431631734e-277	0.332917476051291	0.609	0.349	7.48143030663649e-273	CITED1+DTC
MPHOSPH8	7.42265995525163e-277	0.399036583926325	0.826	0.675	1.33904785592739e-272	CITED1+DTC
DNAJB2	1.6152985030785e-276	0.350918013341595	0.688	0.431	2.91399849955361e-272	CITED1+DTC
SELENOW	4.34195173815359e-276	0.380511269413343	0.999	0.997	7.83288093562908e-272	CITED1+DTC
FAM83F	1.32729889596243e-275	0.270111813739605	0.364	0.157	2.39444720831622e-271	CITED1+DTC
THNSL2	2.76247563587337e-275	0.320549377126748	0.565	0.306	4.98350604711555e-271	CITED1+DTC
XPO7	3.89495652732403e-275	0.328343788882798	0.52	0.277	7.02650157529255e-271	CITED1+DTC
RAB29	1.36821597280894e-274	0.328530887106739	0.37	0.167	2.46826161494733e-270	CITED1+DTC
SPATA6	2.75935232307e-273	0.289032333856319	0.43	0.206	4.97787159081828e-269	CITED1+DTC
EIF4EBP2	3.70645646701823e-273	0.34385043982368	0.968	0.932	6.68644746650088e-269	CITED1+DTC
ARHGEF2	4.48186578742975e-273	0.391423238608073	0.867	0.779	8.08528588052327e-269	CITED1+DTC
SMIM5	6.77421786272733e-273	0.324390160515349	0.5	0.254	1.22206890243601e-268	CITED1+DTC
PRSS1	2.00991911599553e-272	0.32136257461269	0.161	0.04	3.62589408525594e-268	CITED1+DTC
COL4A4	3.02449167395295e-272	0.275965394871448	0.394	0.178	5.45618297981112e-268	CITED1+DTC
MYLIP	3.17192881407024e-271	0.326889966812742	0.666	0.4	5.72215958058272e-267	CITED1+DTC
FAM20B	5.30406174562331e-271	0.383015062614248	0.658	0.414	9.56852738910446e-267	CITED1+DTC
NIPSNAP2	1.61213050398777e-270	0.368053489244049	0.829	0.684	2.90828342919394e-266	CITED1+DTC
PCBD1	1.74867029359282e-270	0.351490614805394	0.855	0.698	3.15460120964145e-266	CITED1+DTC
LYRM1	7.06480780932874e-270	0.3236371972904	0.562	0.312	1.2744913288029e-265	CITED1+DTC
KLHDC1	7.2256983340591e-270	0.267885452070318	0.32	0.131	1.30351597946426e-265	CITED1+DTC
MSI2	2.56549861037395e-269	0.349705578554824	0.879	0.755	4.62815949311461e-265	CITED1+DTC
MAGEF1	5.15561602386427e-269	0.314801822533498	0.573	0.315	9.30073130705115e-265	CITED1+DTC
AKT1	1.04730271573052e-268	0.324425523508144	0.991	0.975	1.88933409917786e-264	CITED1+DTC
BICRAL	1.12541481759654e-268	0.331578795633685	0.583	0.33	2.03024833094415e-264	CITED1+DTC
LGR4	2.45825541674314e-268	0.354575731962375	0.665	0.406	4.43469277180463e-264	CITED1+DTC
ILRUN	5.89434340729198e-268	0.319722614472193	0.531	0.291	1.06333955067547e-263	CITED1+DTC
PLEKHA3	8.19908262166968e-268	0.297337809739205	0.427	0.207	1.47911450494921e-263	CITED1+DTC
TMEM183A	1.10059840264699e-267	0.370000641076152	0.856	0.753	1.98547951837517e-263	CITED1+DTC
NCSTN	7.37706964473336e-267	0.379598069551584	0.724	0.509	1.3308233639099e-262	CITED1+DTC
RTN3	1.82898570044341e-266	0.344932082022758	0.925	0.895	3.29949020359992e-262	CITED1+DTC
MLLT6	2.21575540887021e-266	0.394118663760809	0.96	0.902	3.99722275760186e-262	CITED1+DTC
PCNX2	2.38164688149288e-266	0.363494791555393	0.651	0.403	4.29649097421316e-262	CITED1+DTC
MBNL3	6.02574910129811e-266	0.303978617026639	0.451	0.225	1.08704513787418e-261	CITED1+DTC
CHI3L2	1.83494335400489e-265	0.357517623400602	0.43	0.215	3.31023781062481e-261	CITED1+DTC
SC5D	3.75529434469316e-265	0.26114280441895	0.347	0.149	6.77455099782647e-261	CITED1+DTC
VAMP2	4.07171046437099e-265	0.344012865843874	0.725	0.483	7.34536567772527e-261	CITED1+DTC
BSCL2	4.37288539151516e-265	0.365349166428011	0.59	0.348	7.88868524629336e-261	CITED1+DTC
NTPCR	4.6706783372771e-265	0.333839410295809	0.534	0.294	8.42590372044789e-261	CITED1+DTC
DIRAS3	7.578827880083e-265	0.2789419440394	0.352	0.152	1.36722054956697e-260	CITED1+DTC
DBI	1.30084433726214e-264	0.65296165529968	0.796	0.679	2.34672318442091e-260	CITED1+DTC
BROX	1.86643397921401e-264	0.427850709463022	0.757	0.58	3.36704689850207e-260	CITED1+DTC
NF1	2.18922269452407e-264	0.358318199050316	0.777	0.562	3.94935774092142e-260	CITED1+DTC
MAPK13	6.57849947975649e-264	0.355557356052909	0.923	0.847	1.18676130614807e-259	CITED1+DTC
LIPH	1.58768954003678e-263	0.344285988861134	0.754	0.483	2.86419193022636e-259	CITED1+DTC
BSG	1.975476621571e-263	0.347006963287558	0.925	0.891	3.56375982531409e-259	CITED1+DTC
REEP6	1.98437773593555e-263	0.259541954850909	0.322	0.133	3.57981743562773e-259	CITED1+DTC
KCTD3	6.6910122153652e-263	0.356251253974739	0.718	0.474	1.20705860365188e-258	CITED1+DTC
SLC5A3	1.28963501635432e-262	0.356380763119212	0.912	0.827	2.32650156950319e-258	CITED1+DTC
CARNMT1	2.25518058199354e-262	0.326682614273431	0.501	0.27	4.06834576991635e-258	CITED1+DTC
TRDMT1	2.33809181681622e-262	0.302170312761637	0.429	0.212	4.21791763753645e-258	CITED1+DTC
RASEF	2.8663814995197e-262	0.294457690970267	0.524	0.274	5.17095222513354e-258	CITED1+DTC
PBXIP1	1.64870201730294e-261	0.435843740561392	0.824	0.677	2.9742584392145e-257	CITED1+DTC
SLC16A4	3.15008243362796e-261	0.298525331145709	0.425	0.208	5.68274871026484e-257	CITED1+DTC
ATP6V1C1	4.55992003835921e-261	0.412688999114775	0.66	0.448	8.22609574920001e-257	CITED1+DTC
C1orf21	6.88847743941059e-261	0.3703306924702	0.867	0.786	1.24268133006967e-256	CITED1+DTC
ZBTB7B	1.98471804319402e-260	0.342039170359159	0.518	0.285	3.58043134992201e-256	CITED1+DTC
ESAM	4.13642057776986e-260	0.32191372446349	0.574	0.319	7.46210272229683e-256	CITED1+DTC
VAMP1	7.28898189715433e-260	0.340493113195182	0.552	0.31	1.31493233424664e-255	CITED1+DTC
ZNF540	9.44636158979534e-260	0.263990314074936	0.35	0.153	1.70412363079908e-255	CITED1+DTC
OTUD1	1.07299460730474e-259	0.331095827876587	0.595	0.344	1.93568227157775e-255	CITED1+DTC
ANGEL2	1.71364811977875e-259	0.29616998395389	0.462	0.235	3.09142120808087e-255	CITED1+DTC
SFT2D1	2.24271343137513e-259	0.299032388384842	0.471	0.241	4.04585503020074e-255	CITED1+DTC
BGLAP	2.98396439735279e-259	0.306835989973499	0.456	0.232	5.38307177282444e-255	CITED1+DTC
ATP8A1	4.15301394801793e-259	0.297172223156437	0.597	0.324	7.49203716222434e-255	CITED1+DTC
KDM1B	5.73874476203781e-259	0.351073520973948	0.705	0.466	1.03526955507162e-254	CITED1+DTC
TRIP11	1.33710813967504e-258	0.36672846457878	0.646	0.408	2.41214308397377e-254	CITED1+DTC
ADORA1	1.46390610139159e-258	0.347312924735282	0.597	0.347	2.64088660691043e-254	CITED1+DTC
SLC34A2	2.03078328444635e-258	0.267814371208572	0.977	0.834	3.66353304514122e-254	CITED1+DTC
SV2A	2.87395649733724e-258	0.29838080433031	0.316	0.132	5.18461752119639e-254	CITED1+DTC
RILP	3.22890264457429e-258	0.337782895163153	0.552	0.31	5.82494037081203e-254	CITED1+DTC
ZNF626	3.66191359534766e-258	0.313157175474819	0.518	0.283	6.60609212600718e-254	CITED1+DTC
OXR1	1.23805262511657e-257	0.373953744257194	0.589	0.351	2.23344693571029e-253	CITED1+DTC
TMBIM6	1.35917711050095e-257	0.296465650490798	0.438	0.218	2.45195550734371e-253	CITED1+DTC
ITM2B	3.20592228806017e-257	0.299878352068061	0.974	0.96	5.78348380766055e-253	CITED1+DTC
ELMO3	7.94272671569387e-257	0.308122549980334	0.49	0.258	1.43286789951117e-252	CITED1+DTC
NPW	1.037940631372e-256	0.279218773175986	0.232	0.078	1.8724448989951e-252	CITED1+DTC
DYNLRB1	1.08853135079174e-256	0.32585410714914	0.965	0.925	1.96371055682829e-252	CITED1+DTC
METTL9	1.29309553872135e-256	0.32516096040896	0.922	0.869	2.33274435185332e-252	CITED1+DTC
ZNF704	1.3058607206884e-256	0.281106339593642	0.446	0.219	2.35577274012188e-252	CITED1+DTC
LGALS3	2.1064876954278e-256	0.528268849300876	0.978	0.966	3.80010380255174e-252	CITED1+DTC
EIF3H	3.50812582817932e-256	0.575626571406672	0.757	0.627	6.32865899403549e-252	CITED1+DTC
TMEM68	5.19376246856865e-256	0.450237224330448	0.79	0.641	9.36954749329785e-252	CITED1+DTC
NAPRT	7.15923687272679e-256	0.418390926692195	0.541	0.318	1.29152633183991e-251	CITED1+DTC
MAPK15	7.19190286892018e-254	0.27432486929313	0.295	0.119	1.2974192775532e-249	CITED1+DTC
PRUNE1	2.32140138534566e-253	0.291631900086034	0.504	0.267	4.18780809916357e-249	CITED1+DTC
KIF22	2.85269906890463e-253	0.365971388354533	0.558	0.323	5.14626912030395e-249	CITED1+DTC
GET1	3.20063515348133e-253	0.328054583721426	0.625	0.379	5.77394581688033e-249	CITED1+DTC
NFAT5	5.1802931551303e-253	0.381230150712274	0.625	0.392	9.34524885185505e-249	CITED1+DTC
RHOU	6.69601022259242e-253	0.404577883166745	0.838	0.69	1.20796024415567e-248	CITED1+DTC
SYNE4	5.10304398230627e-252	0.26555232704607	0.411	0.197	9.20589134408052e-248	CITED1+DTC
COA5	7.25168629282869e-252	0.292590466071803	0.476	0.249	1.3082042072263e-247	CITED1+DTC
RNF208	1.19297060223724e-251	0.28242144265958	0.399	0.191	2.15211896643597e-247	CITED1+DTC
NUP133	1.59798904391882e-251	0.33744914417339	0.665	0.421	2.88277223522955e-247	CITED1+DTC
SPACA6	1.73242781199203e-251	0.309303041617326	0.533	0.294	3.12529977283362e-247	CITED1+DTC
ODR4	2.9322708893765e-251	0.320446173198354	0.606	0.357	5.28981668443521e-247	CITED1+DTC
XIAP	1.08668205580267e-250	0.292634044099187	0.41	0.201	1.96037442866802e-246	CITED1+DTC
ATP5F1C	1.10171899710688e-250	0.325015712548877	0.571	0.331	1.98750107078082e-246	CITED1+DTC
PRELID3A	1.23282422257949e-250	0.307206501727529	0.528	0.285	2.22401489753341e-246	CITED1+DTC
ACAD8	1.39239534134654e-250	0.303062085264638	0.518	0.282	2.51188119578915e-246	CITED1+DTC
TLK1	1.43995981652902e-250	0.289556895482455	0.437	0.221	2.59768750901835e-246	CITED1+DTC
NDUFC1	2.04072903011058e-250	0.332814333750257	0.875	0.771	3.68147517031949e-246	CITED1+DTC
ADCY9	2.5100947057368e-250	0.340215261308877	0.48	0.258	4.52821084914918e-246	CITED1+DTC
DCAF8	1.03423847999387e-249	0.304481163156709	0.958	0.914	1.86576621790894e-245	CITED1+DTC
LMBR1	1.3248318350565e-249	0.345457623249604	0.666	0.423	2.38999663044193e-245	CITED1+DTC
HADHB	3.55538726134282e-249	0.369653741118727	0.686	0.466	6.41391861946245e-245	CITED1+DTC
CLIC3	4.279149275558e-249	0.292709521119498	0.763	0.541	7.71958529310664e-245	CITED1+DTC
CBLN1	4.49996815022724e-249	0.29665028131601	0.377	0.173	8.11794254300994e-245	CITED1+DTC
DTNB	5.46996144473029e-249	0.291103784048594	0.442	0.224	9.86781044629345e-245	CITED1+DTC
PMF1	8.5425525787973e-249	0.346620133275288	0.629	0.391	1.54107648521503e-244	CITED1+DTC
BMI1	9.14086117800234e-249	0.299659313860088	0.459	0.238	1.64901135651162e-244	CITED1+DTC
YTHDF3	2.19626826973533e-248	0.338762814551574	0.571	0.334	3.96206795860253e-244	CITED1+DTC
IGF2BP2	6.43145602050674e-248	0.349139761724314	0.775	0.558	1.16023466609942e-243	CITED1+DTC
ZBTB10	1.50173295112638e-247	0.353711250453976	0.534	0.305	2.70912624383198e-243	CITED1+DTC
SNX16	5.73239067834793e-247	0.287629428737057	0.435	0.22	1.03412327837397e-242	CITED1+DTC
LMBRD2	6.13358653696675e-247	0.306060032747025	0.611	0.354	1.1064990112688e-242	CITED1+DTC
FMC1	6.66574315626977e-247	0.275313172709717	0.432	0.216	1.20250006539107e-242	CITED1+DTC
PCGF2	1.61259919157757e-246	0.362771073108845	0.717	0.496	2.90912894160593e-242	CITED1+DTC
CXorf56	1.62062086307459e-246	0.336751258367285	0.509	0.284	2.92360003698656e-242	CITED1+DTC
WDR26	1.62333190988865e-246	0.392961423857253	0.974	0.956	2.92849076543912e-242	CITED1+DTC
FCGBP	2.05719139301819e-246	0.264271135612936	0.804	0.591	3.71117327300481e-242	CITED1+DTC
ZBTB41	2.41538995624563e-246	0.289629147109437	0.509	0.275	4.35736348106712e-242	CITED1+DTC
MAP2K4	3.80274554570581e-246	0.335090667083889	0.687	0.444	6.86015296445327e-242	CITED1+DTC
TSGA10	4.73663924253494e-246	0.257547477525891	0.312	0.131	8.54489719353303e-242	CITED1+DTC
TPD52L1	6.545413265197e-246	0.529593724968372	0.745	0.607	1.18079255304154e-241	CITED1+DTC
ZNF667	1.1165484801486e-245	0.272442956563418	0.341	0.152	2.01425345818807e-241	CITED1+DTC
TSNARE1	1.74410892128063e-245	0.28567787731248	0.399	0.194	3.14637249399026e-241	CITED1+DTC
DLG4	1.8002311988273e-245	0.37824234599837	0.709	0.485	3.24761708268446e-241	CITED1+DTC
TMEM184C	4.92464047967095e-245	0.274167304195239	0.45	0.229	8.8840514253264e-241	CITED1+DTC
GINM1	1.08478462216439e-244	0.331074451767721	0.681	0.442	1.95695145838456e-240	CITED1+DTC
CTSD	1.75752064878338e-244	0.356023602634878	0.912	0.883	3.17056725040521e-240	CITED1+DTC
TMEM9	2.21380379335564e-244	0.48887540334127	0.689	0.502	3.99370204321358e-240	CITED1+DTC
LIN54	3.25309183343324e-244	0.283344350647116	0.476	0.252	5.86857766751356e-240	CITED1+DTC
NHLRC2	3.46553613821496e-244	0.304166965967985	0.58	0.336	6.25182719333978e-240	CITED1+DTC
SCCPDH	6.10162240253632e-244	0.397105572027736	0.717	0.513	1.10073268141755e-239	CITED1+DTC
LRP6	1.24985264209421e-243	0.32104190009505	0.646	0.4	2.25473416633795e-239	CITED1+DTC
KCNK5	2.53618633303231e-243	0.269019390654425	0.428	0.213	4.57528014479028e-239	CITED1+DTC
TSR2	2.82729128710409e-243	0.320425869205844	0.642	0.395	5.10043348193579e-239	CITED1+DTC
BRAF	2.83767178866253e-243	0.305449404158115	0.57	0.329	5.11915990674721e-239	CITED1+DTC
ANXA3	7.73207008160045e-243	0.362637612665567	0.692	0.459	1.39486544272072e-238	CITED1+DTC
UQCRH	7.9050990475852e-243	0.331112637685792	0.55	0.319	1.42607986818437e-238	CITED1+DTC
ERBB3	1.41723786931915e-242	0.280383523639499	0.489	0.256	2.55669711625174e-238	CITED1+DTC
PARD6B	2.567075651736e-242	0.29933260702352	0.492	0.264	4.63100447573175e-238	CITED1+DTC
DEGS1	3.39850462979745e-242	0.34546241592211	0.903	0.841	6.1309023521546e-238	CITED1+DTC
GPRC5C	4.3837265698816e-241	0.283942625097767	0.866	0.683	7.90824273206641e-237	CITED1+DTC
MYO5C	4.66973968295099e-241	0.281605862873135	0.472	0.247	8.42421038804359e-237	CITED1+DTC
ELOVL7	1.28186514524089e-240	0.273256673454651	0.482	0.249	2.31248472201457e-236	CITED1+DTC
CLK2	3.76379748701547e-240	0.326415140750095	0.653	0.403	6.78989066657591e-236	CITED1+DTC
RYK	4.04240097575858e-240	0.320288250443878	0.634	0.391	7.29249136026847e-236	CITED1+DTC
CEP70	6.60665272053392e-240	0.272471785273971	0.398	0.194	1.19184015078432e-235	CITED1+DTC
SEZ6L2	1.89154460339281e-239	0.280431967044509	0.448	0.227	3.41234646452064e-235	CITED1+DTC
SLC22A17	2.11817221050776e-239	0.260152905709255	0.377	0.176	3.821182667756e-235	CITED1+DTC
ZNF563	2.33904931219217e-239	0.253845398344522	0.391	0.186	4.21964495919468e-235	CITED1+DTC
SIRT1	2.94910740934993e-239	0.299935826769685	0.561	0.322	5.32018976646727e-235	CITED1+DTC
FARP1	3.0525368093768e-239	0.320749121200901	0.874	0.754	5.50677640411574e-235	CITED1+DTC
FNDC3A	3.39020259276407e-239	0.302385322236692	0.504	0.279	6.11592547734638e-235	CITED1+DTC
EFCAB2	4.67649966562273e-239	0.291105326955709	0.501	0.269	8.43640539678341e-235	CITED1+DTC
MYO9A	3.62197672994955e-238	0.315664869613576	0.529	0.298	6.53404602082899e-234	CITED1+DTC
MYO1D	5.64150020713056e-238	0.336029367961298	0.876	0.77	1.01772663736635e-233	CITED1+DTC
CCDC47	1.04131420316906e-237	0.303906015228447	0.936	0.88	1.87853082251699e-233	CITED1+DTC
MCUR1	1.85482289179819e-237	0.326508954218117	0.686	0.453	3.34610049680393e-233	CITED1+DTC
DGAT2	2.92620658529662e-237	0.271265173275017	0.276	0.111	5.27887667987511e-233	CITED1+DTC
NUDT14	7.41220722486238e-237	0.267958022545122	0.452	0.233	1.33716218336517e-232	CITED1+DTC
RABGAP1	7.55944401023686e-237	0.354932901626665	0.623	0.394	1.36372369944673e-232	CITED1+DTC
ARFIP1	1.90107555070224e-236	0.318389210634126	0.622	0.386	3.42954029346684e-232	CITED1+DTC
RAD21	1.90567869971526e-236	0.32347390368148	0.539	0.31	3.43784437428632e-232	CITED1+DTC
ZC3H6	1.95513738217986e-236	0.285150245021594	0.513	0.282	3.52706783745246e-232	CITED1+DTC
STAU2	2.13448769384934e-236	0.340623688400543	0.521	0.301	3.85061579970422e-232	CITED1+DTC
REEP5	3.64157823043276e-236	0.319912404701517	0.928	0.873	6.56940712770071e-232	CITED1+DTC
AGR2	3.70018400921595e-236	0.266544338907178	0.304	0.129	6.67513195262557e-232	CITED1+DTC
CAMK1	4.14766149446409e-236	0.374076201383544	0.532	0.312	7.48238133601323e-232	CITED1+DTC
RAB4A	4.25247796349296e-236	0.46683338917824	0.817	0.7	7.6714702461413e-232	CITED1+DTC
ZC2HC1A	1.05585626149247e-235	0.328373420499705	0.623	0.388	1.90476469573242e-231	CITED1+DTC
PUM2	1.67532831257446e-235	0.30740194984869	0.905	0.83	3.02229227588433e-231	CITED1+DTC
PAPLN	2.15582000395535e-235	0.375547537020145	0.67	0.446	3.88909928713545e-231	CITED1+DTC
TBKBP1	2.74401476262343e-235	0.286920584607393	0.45	0.234	4.95020263177267e-231	CITED1+DTC
TOB2	3.60682966602466e-235	0.319452551516699	0.559	0.323	6.50672071750848e-231	CITED1+DTC
ANKRD42	4.02740329240482e-235	0.282740623567791	0.478	0.256	7.2654355394983e-231	CITED1+DTC
EPPK1	1.37632969737525e-234	0.34647950296056	0.422	0.217	2.48289877406496e-230	CITED1+DTC
ZMAT3	2.42572401732284e-234	0.324941468691148	0.692	0.451	4.37600612725041e-230	CITED1+DTC
ACADSB	1.54116922196386e-233	0.254168689864307	0.374	0.178	2.78026927642281e-229	CITED1+DTC
CAPS	2.37962306025295e-233	0.324233992138191	0.485	0.265	4.29284000069632e-229	CITED1+DTC
MANBA	1.8578817916039e-232	0.331165500049285	0.611	0.383	3.35161875205343e-228	CITED1+DTC
C11orf71	3.42759242081298e-232	0.299104420145738	0.478	0.26	6.18337672714661e-228	CITED1+DTC
ECHDC2	5.50858530946055e-232	0.339568460085994	0.75	0.543	9.93748789826683e-228	CITED1+DTC
ACBD5	2.72247702177567e-231	0.325160475372866	0.653	0.42	4.91134854728331e-227	CITED1+DTC
FAH	3.82996239761379e-231	0.331563000669556	0.577	0.347	6.90925216529527e-227	CITED1+DTC
PATJ	4.02243834448054e-231	0.344983884198585	0.805	0.629	7.2564787734429e-227	CITED1+DTC
NMNAT2	7.51912614728405e-231	0.312664760156268	0.398	0.198	1.35645035697004e-226	CITED1+DTC
UBB	1.30626526373493e-230	0.280155489366322	0.916	0.846	2.35650253577781e-226	CITED1+DTC
UBXN2B	6.19737905856291e-230	0.299570657798632	0.546	0.316	1.11800718216475e-225	CITED1+DTC
HAX1	7.77462557805593e-230	0.328941627143455	0.565	0.339	1.40254245428129e-225	CITED1+DTC
PTPRS	7.84944104531512e-230	0.335989303828851	0.872	0.76	1.41603916457485e-225	CITED1+DTC
WWC2	9.61754693283963e-230	0.298927671484359	0.537	0.305	1.73500546668427e-225	CITED1+DTC
CLIP1	1.42296377607025e-229	0.255969261702409	0.981	0.961	2.56702665203073e-225	CITED1+DTC
F11R	2.05715065566455e-229	0.343605995397471	0.826	0.679	3.71109978281885e-225	CITED1+DTC
PDS5B	3.03889676644491e-229	0.286724338789077	0.484	0.265	5.48216976666661e-225	CITED1+DTC
FAM110B	3.8563836402131e-229	0.368349124244643	0.504	0.288	6.95691608694444e-225	CITED1+DTC
AGPAT5	4.20513330149001e-229	0.289171563440822	0.481	0.262	7.58606047588797e-225	CITED1+DTC
CRBN	6.2355055943262e-229	0.32260152360064	0.696	0.47	1.12488520921645e-224	CITED1+DTC
APH1A	7.58742285343785e-229	0.325449779072905	0.913	0.875	1.36877108276019e-224	CITED1+DTC
ARMC10	1.04213392661233e-228	0.289925450820828	0.509	0.284	1.88000960360865e-224	CITED1+DTC
FBXO3	1.41290711204577e-228	0.281251214651233	0.485	0.265	2.54888443013057e-224	CITED1+DTC
VTCN1	3.07310685623416e-228	1.10483086540687	0.353	0.2	5.54388476864643e-224	CITED1+DTC
ASF1A	4.12489536700732e-228	0.274704067716732	0.506	0.28	7.44131124208121e-224	CITED1+DTC
MICU3	6.4117318487668e-228	0.281821821344363	0.409	0.207	1.15667642551753e-223	CITED1+DTC
NR2F6	6.47429437491874e-228	0.319085789022945	0.663	0.429	1.16796270523534e-223	CITED1+DTC
ZC3H14	1.13609385035147e-227	0.283459694216829	0.51	0.285	2.04951330603405e-223	CITED1+DTC
ACSF2	2.68011482643063e-227	0.277066354597352	0.479	0.259	4.83492714688086e-223	CITED1+DTC
PTEN	5.58981557995655e-227	0.325579045294123	0.849	0.722	1.00840273062416e-222	CITED1+DTC
ZNF146	7.54215815784089e-227	0.372262696497553	0.721	0.524	1.3606053316745e-222	CITED1+DTC
RGS11	7.58432854507417e-227	0.272419250554241	0.333	0.151	1.36821286953138e-222	CITED1+DTC
ARFGEF1	7.92687594273384e-227	0.421113560182161	0.787	0.657	1.43000842006918e-222	CITED1+DTC
RNPC3	8.71893998519508e-227	0.393939731078115	0.667	0.456	1.57289677332919e-222	CITED1+DTC
GRINA	2.38571134427598e-226	0.366188507459302	0.971	0.96	4.30382326507386e-222	CITED1+DTC
DNAJA3	4.69979342996148e-226	0.313713580766793	0.627	0.395	8.4784273476505e-222	CITED1+DTC
MTHFS	8.13439186582407e-226	0.300517320988956	0.547	0.32	1.46744429259466e-221	CITED1+DTC
SHE	1.16542037806607e-225	0.283630306472848	0.579	0.327	2.10241836203119e-221	CITED1+DTC
MAPK10	1.40561692884578e-225	0.258683310216559	0.443	0.228	2.53573293963779e-221	CITED1+DTC
PLPP2	1.4742372311828e-225	0.344453566339886	0.473	0.267	2.65952396505377e-221	CITED1+DTC
PNISR	1.6621653222046e-225	0.313364078337332	0.652	0.415	2.9985462412571e-221	CITED1+DTC
MYL6B	2.39164936738936e-225	0.277034910387669	0.578	0.339	4.31453545877041e-221	CITED1+DTC
HDDC2	3.37950574680999e-225	0.281491068888231	0.532	0.302	6.09662836724522e-221	CITED1+DTC
PTPN3	4.08378940834243e-225	0.270656346633322	0.394	0.196	7.36715609264974e-221	CITED1+DTC
PTPRG	4.28193416245909e-225	0.416661637237325	0.825	0.718	7.72460922907621e-221	CITED1+DTC
DIPK2A	1.8295699160994e-224	0.356428036920941	0.543	0.326	3.30054412864332e-220	CITED1+DTC
COBLL1	3.27974013517497e-224	0.339890197356828	0.648	0.422	5.91665120385565e-220	CITED1+DTC
TMEM9B	1.10490808370235e-223	0.359560823737297	0.737	0.554	1.99325418299905e-219	CITED1+DTC
FAM172A	1.20530010447046e-223	0.331830171030467	0.655	0.425	2.17436138846471e-219	CITED1+DTC
BAZ2B	1.28639157072293e-223	0.346416655934271	0.866	0.774	2.32065039358416e-219	CITED1+DTC
RAPH1	1.45083848452523e-223	0.335113053144344	0.868	0.748	2.61731262608351e-219	CITED1+DTC
TRAF3IP1	3.17138791009206e-223	0.292898416864721	0.545	0.317	5.72118378980608e-219	CITED1+DTC
ZNF254	4.89555617651475e-223	0.325901393618164	0.666	0.435	8.8315833424326e-219	CITED1+DTC
SEC11A	5.23759275572973e-223	0.269040501378122	0.984	0.97	9.44861733133644e-219	CITED1+DTC
TBCEL	6.70289879507079e-223	0.275292213921595	0.562	0.324	1.20920294263077e-218	CITED1+DTC
ARL1	6.92995577245957e-223	0.312328112533947	0.628	0.397	1.25016402135171e-218	CITED1+DTC
LAMTOR3	2.11363126528598e-222	0.312784562060784	0.688	0.449	3.8129908025759e-218	CITED1+DTC
TMEM205	2.84203454335852e-222	0.29845404897161	0.651	0.411	5.12703031621877e-218	CITED1+DTC
ATF1	7.55868725574233e-222	0.263830631634392	0.456	0.243	1.36358718093592e-217	CITED1+DTC
VEZF1	8.91957228243469e-222	0.290437322656742	0.572	0.336	1.60909083975122e-217	CITED1+DTC
KLHDC2	1.22327346481216e-221	0.285564239956496	0.541	0.312	2.20678533052113e-217	CITED1+DTC
TTC39A	1.3303564447344e-221	0.279316650787208	0.495	0.27	2.39996302630085e-217	CITED1+DTC
NIPAL3	4.69104116119697e-221	0.294168338707762	0.621	0.376	8.46263825479934e-217	CITED1+DTC
ATL2	9.04662858938675e-221	0.409486848628234	0.803	0.669	1.63201179752537e-216	CITED1+DTC
FAM53B	2.42832612835442e-220	0.335947721129714	0.627	0.402	4.38070033555137e-216	CITED1+DTC
MLST8	2.49008972354887e-220	0.284353878110952	0.576	0.342	4.49212186128216e-216	CITED1+DTC
ACY1	3.51808633544416e-220	0.287493866631307	0.547	0.317	6.34662774914126e-216	CITED1+DTC
COQ7	5.12071926107799e-220	0.271394138175688	0.495	0.275	9.2377775469847e-216	CITED1+DTC
GMPR2	5.21183545133278e-220	0.2861160999434	0.566	0.333	9.40215115420434e-216	CITED1+DTC
FBF1	2.38503480910459e-219	0.306050110419922	0.569	0.338	4.30260279562468e-215	CITED1+DTC
PCCA	4.91579592685155e-219	0.270578471104774	0.473	0.257	8.86809585204019e-215	CITED1+DTC
ARMCX1	1.02383755208156e-218	0.310532117160536	0.494	0.279	1.84700294395514e-214	CITED1+DTC
GTF2A1	1.02594498424593e-218	0.350496336675443	0.734	0.552	1.85080475157966e-214	CITED1+DTC
PIK3IP1	1.05529060796904e-218	0.369472892005751	0.532	0.319	1.90374425677615e-214	CITED1+DTC
ACAA2	1.91037681989697e-218	0.250182820701103	0.406	0.205	3.44631978309414e-214	CITED1+DTC
SLC35A5	2.79497478194858e-218	0.270496447413656	0.49	0.271	5.04213450663524e-214	CITED1+DTC
AFDN	3.40759350484175e-218	0.339777569708125	0.909	0.855	6.14729868273452e-214	CITED1+DTC
H3F3A	5.26022826303572e-218	0.275137679730258	0.983	0.973	9.48945178651643e-214	CITED1+DTC
BOP1	6.27439539340956e-218	0.264301209549468	0.443	0.235	1.13190092897108e-213	CITED1+DTC
TRIB1	7.26117440410606e-218	0.893476472996348	0.879	0.849	1.30991586250073e-213	CITED1+DTC
MMP16	7.82615505025267e-218	0.321981575818754	0.37	0.183	1.41183837106558e-213	CITED1+DTC
SMDT1	1.42973559844383e-217	0.313766750089446	0.774	0.583	2.57924301959268e-213	CITED1+DTC
CD63	1.69463572815679e-217	0.271212479961854	0.997	0.989	3.05712285359485e-213	CITED1+DTC
FOXP4	2.46489785330022e-217	0.293311207034909	0.564	0.335	4.44667572735359e-213	CITED1+DTC
DGCR2	3.37774162500674e-217	0.295624292710698	0.578	0.346	6.09344589151216e-213	CITED1+DTC
TSNAX	3.88715622493708e-217	0.264850293953993	0.385	0.193	7.01242982978649e-213	CITED1+DTC
FAM83H	6.27425268232534e-217	0.293949583219093	0.605	0.366	1.13187518389149e-212	CITED1+DTC
EMC3	2.57978269127434e-216	0.312926137692937	0.648	0.422	4.65392797505891e-212	CITED1+DTC
PLXNA3	3.8885241532805e-216	0.284615349790765	0.451	0.246	7.01489757251802e-212	CITED1+DTC
CCNB1IP1	8.0703969725041e-216	0.262485738608671	0.452	0.241	1.45589961383974e-211	CITED1+DTC
CADPS2	9.46038304345069e-216	0.360321394619376	0.598	0.382	1.7066531010385e-211	CITED1+DTC
LAMP1	1.09340744208401e-215	0.333267616298703	0.985	0.99	1.97250702551955e-211	CITED1+DTC
ZNF462	1.20218391654806e-215	0.319604224234653	0.631	0.401	2.1687397854527e-211	CITED1+DTC
RAD23B	2.15711227306082e-215	0.339537502884043	0.825	0.712	3.89143054060171e-211	CITED1+DTC
PIGM	2.70485359527481e-215	0.256287874839029	0.423	0.219	4.87955588587576e-211	CITED1+DTC
ENOPH1	4.61420677470384e-215	0.301345553606923	0.577	0.353	8.32402902156573e-211	CITED1+DTC
TSPAN31	4.7181953917203e-215	0.309777663154172	0.663	0.435	8.51162448666342e-211	CITED1+DTC
PEX2	5.6650524415543e-215	0.309927154456425	0.489	0.279	1.0219754604564e-210	CITED1+DTC
SLC30A9	6.88292036540002e-215	0.31819763343627	0.786	0.61	1.24167883391816e-210	CITED1+DTC
CLCN7	9.7411680566565e-214	0.33567031431723	0.77	0.609	1.75730671742083e-209	CITED1+DTC
PI4KB	2.89467017198997e-213	0.355216661546547	0.67	0.473	5.2219849902699e-209	CITED1+DTC
BMPR1A	3.83901030719176e-213	0.256054906465896	0.485	0.266	6.92557459417393e-209	CITED1+DTC
PLXNA2	4.36270034515654e-213	0.285430706757176	0.49	0.275	7.8703114226624e-209	CITED1+DTC
STXBP1	1.50065464355668e-212	0.281367548490684	0.495	0.279	2.70718097697625e-208	CITED1+DTC
FAM168B	1.6731793497667e-212	0.29465665068624	0.644	0.411	3.01841554697912e-208	CITED1+DTC
TDRD3	1.76333508867497e-212	0.261678235618127	0.495	0.274	3.18105649996965e-208	CITED1+DTC
ZNF441	3.67072084479085e-212	0.252115342004814	0.406	0.208	6.62198040400269e-208	CITED1+DTC
LAPTM4B	4.8730130962448e-212	0.462935151728888	0.741	0.647	8.79091562562563e-208	CITED1+DTC
DCTN6	5.7775130529908e-212	0.364863613210167	0.704	0.515	1.04226335475954e-207	CITED1+DTC
ABCA5	7.9945811121747e-212	0.290227925723172	0.584	0.349	1.44222243263632e-207	CITED1+DTC
S100A6	1.15021485359186e-211	0.296029216904941	1	0.999	2.07498759587971e-207	CITED1+DTC
CFAP36	2.03394720315121e-211	0.316369228515163	0.778	0.59	3.66924075448478e-207	CITED1+DTC
FNBP1L	2.86652851288985e-211	0.324958071215069	0.716	0.511	5.17121743725329e-207	CITED1+DTC
ENPP4	3.64857293323413e-211	0.260470661722632	0.484	0.266	6.58202557155437e-207	CITED1+DTC
KAT7	4.3025427136287e-211	0.261154489725105	0.492	0.275	7.76178705538617e-207	CITED1+DTC
LRRC75B	8.91425764089843e-211	0.32312339511375	0.409	0.217	1.60813207841808e-206	CITED1+DTC
GABRB2	9.04981380085202e-211	0.317327811067445	0.547	0.317	1.6325864096737e-206	CITED1+DTC
C11orf54	9.34153594109645e-211	0.271793239213042	0.507	0.288	1.6852130837738e-206	CITED1+DTC
ARL3	9.9682044596235e-211	0.269896459683371	0.469	0.26	1.79826408451608e-206	CITED1+DTC
NSMAF	2.78670977521827e-210	0.342858607423868	0.576	0.364	5.02722443449377e-206	CITED1+DTC
TXLNG	4.56550651475707e-210	0.27029814826242	0.458	0.251	8.23617375262175e-206	CITED1+DTC
NDUFAF6	5.32692589536833e-210	0.28384352554907	0.41	0.217	9.60977431524447e-206	CITED1+DTC
SPG21	5.81637145831748e-209	0.289116996023561	0.925	0.902	1.04927341108047e-204	CITED1+DTC
GALNT3	7.20092428703762e-209	0.277850146366928	0.63	0.384	1.29904674138159e-204	CITED1+DTC
SMIM26	8.3550347512381e-209	0.317155224419521	0.849	0.732	1.50724826912335e-204	CITED1+DTC
DDX1	9.11094005240397e-209	0.326497968211205	0.754	0.572	1.64361358545368e-204	CITED1+DTC
UVSSA	1.04367320344468e-208	0.285990356956173	0.591	0.357	1.88278645901421e-204	CITED1+DTC
ALDH6A1	1.0497578215985e-208	0.259430955490257	0.474	0.264	1.8937631101637e-204	CITED1+DTC
B3GNT3	1.17710763956591e-208	0.347596867109001	0.453	0.251	2.12350218177691e-204	CITED1+DTC
ERO1B	1.7964275323347e-208	0.262218742320678	0.547	0.317	3.24075526833181e-204	CITED1+DTC
USO1	2.04437859389019e-208	0.30498413839679	0.632	0.407	3.6880589833779e-204	CITED1+DTC
NAV2	2.79857697353707e-208	0.279549529711037	0.512	0.292	5.04863286026088e-204	CITED1+DTC
OTUD7B	3.11587789304562e-208	0.283545501727774	0.522	0.302	5.6210437190543e-204	CITED1+DTC
LRRC58	3.92564005600315e-208	0.301756458533493	0.614	0.388	7.08185466102967e-204	CITED1+DTC
TTC17	4.57245058781218e-208	0.319278782719006	0.722	0.517	8.24870086041317e-204	CITED1+DTC
CAT	4.60664937568284e-208	0.325638264123415	0.867	0.761	8.31039547373185e-204	CITED1+DTC
DCUN1D4	5.13372997059289e-208	0.282516914445566	0.569	0.342	9.26124886694957e-204	CITED1+DTC
NUMA1	8.71990580137161e-208	0.292706682424236	0.887	0.816	1.57307100656744e-203	CITED1+DTC
PDK4	9.80041030149228e-208	0.510914127635578	0.772	0.646	1.76799401838921e-203	CITED1+DTC
TRAK2	1.08757529256179e-207	0.32637439714076	0.801	0.631	1.96198582778147e-203	CITED1+DTC
BLOC1S1	1.8010862779848e-207	0.29919056311555	0.914	0.878	3.24915964548458e-203	CITED1+DTC
TTC12	2.82226555326172e-207	0.284084450211266	0.496	0.285	5.09136705808414e-203	CITED1+DTC
WDR34	3.15049834902824e-207	0.31206234207577	0.596	0.372	5.68349902164694e-203	CITED1+DTC
INSR	3.2839874793003e-207	0.286035726203313	0.494	0.282	5.92431341265774e-203	CITED1+DTC
SNRPE	9.7812963059532e-207	0.251632124665839	0.412	0.215	1.76454585359396e-202	CITED1+DTC
MARK1	3.09745635673751e-206	0.30971165828672	0.338	0.166	5.58781126755448e-202	CITED1+DTC
SUSD4	4.28953117520961e-206	0.260945514745554	0.384	0.196	7.73831424007814e-202	CITED1+DTC
AHCYL2	6.23986462985683e-206	0.297862567027998	0.554	0.332	1.12567157922617e-201	CITED1+DTC
SYNE2	6.65847502106012e-206	0.40491570219309	0.864	0.857	1.20118889379925e-201	CITED1+DTC
MCFD2	8.77557822409855e-206	0.318033719080975	0.675	0.465	1.58311431162738e-201	CITED1+DTC
SAT2	1.03252515836645e-205	0.29333423941562	0.705	0.485	1.86267538569308e-201	CITED1+DTC
LMO7	1.13617388890092e-205	0.337128150964605	0.709	0.516	2.04965769557726e-201	CITED1+DTC
NAE1	1.34981600253648e-205	0.298667845959424	0.51	0.301	2.4350680685758e-201	CITED1+DTC
GCNT1	1.56382706615378e-205	0.325784473745498	0.412	0.223	2.82114402734142e-201	CITED1+DTC
IGF2R	5.8187276974375e-205	0.320427200685188	0.741	0.55	1.04969847661772e-200	CITED1+DTC
HSP90B1	1.24116919317393e-204	0.281946858726746	0.406	0.214	2.23906922448577e-200	CITED1+DTC
PSMG1	1.24664347258114e-204	0.26634900296402	0.447	0.246	2.24894482453637e-200	CITED1+DTC
NFATC4	1.32823424935152e-204	0.257044225885509	0.488	0.272	2.39613458583015e-200	CITED1+DTC
CDH2	1.79265422176871e-204	0.431058396008432	0.387	0.207	3.23394821607076e-200	CITED1+DTC
TOP1MT	2.43474348492862e-204	0.329339866853429	0.575	0.361	4.39227724681124e-200	CITED1+DTC
IGFN1	3.86165728437951e-204	0.315193738924771	0.359	0.171	6.96642974102064e-200	CITED1+DTC
PFN2	5.17415948308845e-204	0.290655425450111	0.62	0.39	9.33418370749156e-200	CITED1+DTC
PCDH1	8.55092243368701e-204	0.318293006216301	0.637	0.416	1.54258640703714e-199	CITED1+DTC
GFRA2	8.90109006693897e-204	0.268325553077187	0.252	0.105	1.60575664807579e-199	CITED1+DTC
KAT2B	1.0331208368413e-203	0.373164189437987	0.569	0.356	1.86374998966171e-199	CITED1+DTC
PARD6G	1.43713434820916e-203	0.263726158789393	0.442	0.24	2.59259036416932e-199	CITED1+DTC
LAMA5	1.68823360557608e-203	0.345252001317955	0.838	0.742	3.04557342445925e-199	CITED1+DTC
ZMYM2	4.2874350691084e-203	0.295470529580805	0.903	0.823	7.73453286467155e-199	CITED1+DTC
RNF38	5.7208046615158e-203	0.288717732434164	0.622	0.393	1.03203316093745e-198	CITED1+DTC
SP4	1.3707952358764e-202	0.266355706672474	0.48	0.271	2.47291460552102e-198	CITED1+DTC
ZNF680	4.08944420282403e-202	0.335020501811196	0.68	0.472	7.37735734189454e-198	CITED1+DTC
THEM6	7.09006679560764e-202	0.277888026218584	0.434	0.237	1.27904804992762e-197	CITED1+DTC
ACTG1	1.08930351627842e-201	0.317468421440068	0.986	0.979	1.96510354336627e-197	CITED1+DTC
RMND5A	5.02744350075106e-201	0.307786074405754	0.759	0.584	9.06950807535492e-197	CITED1+DTC
ZSCAN18	7.21917790171553e-201	0.281202121761177	0.713	0.488	1.30233969346948e-196	CITED1+DTC
NSL1	7.80247002967313e-201	0.266670887608467	0.446	0.247	1.40756559335303e-196	CITED1+DTC
TSPAN6	1.71459429517515e-200	0.255383794416862	0.41	0.218	3.09312810849598e-196	CITED1+DTC
RO60	3.97128492727724e-200	0.366749994349662	0.759	0.629	7.16419800880814e-196	CITED1+DTC
RHOT1	4.57026307935566e-200	0.335297730524189	0.788	0.639	8.24475459515762e-196	CITED1+DTC
RENBP	7.08802865984758e-200	0.257101335490005	0.354	0.176	1.2786803702365e-195	CITED1+DTC
C7orf50	9.71343396770136e-200	0.287201433646725	0.921	0.865	1.75230348777333e-195	CITED1+DTC
C18orf32	1.57602287273987e-199	0.257966256921667	0.414	0.222	2.84314526242273e-195	CITED1+DTC
MORN2	2.24840467231305e-199	0.257351265034181	0.47	0.264	4.05612202885275e-195	CITED1+DTC
ADRA1B	3.11117014726542e-199	0.27349250505854	0.326	0.157	5.61255094566682e-195	CITED1+DTC
EEF1A2	3.54871697726383e-199	0.267813200903346	0.234	0.095	6.40188542698396e-195	CITED1+DTC
MPP5	7.49998665089812e-199	0.259695603969327	0.476	0.268	1.35299759182202e-194	CITED1+DTC
TWF1	3.96451947520983e-198	0.277884368225604	0.499	0.291	7.15199313327853e-194	CITED1+DTC
LSR	8.60122707323416e-198	0.275494450439553	0.641	0.403	1.55166136401144e-193	CITED1+DTC
ZBTB20	9.95977927650439e-198	0.299031880319775	0.736	0.54	1.79674418148139e-193	CITED1+DTC
EMD	1.83557159359901e-197	0.299328720381826	0.903	0.864	3.31137115485261e-193	CITED1+DTC
SAP18	2.1189068773898e-197	0.302352990844349	0.857	0.778	3.8225080068112e-193	CITED1+DTC
KCMF1	2.2836555363952e-197	0.260582651826151	0.503	0.292	4.11971458765694e-193	CITED1+DTC
IPO9	4.37149842088564e-197	0.288597985835859	0.536	0.323	7.88618315127769e-193	CITED1+DTC
UNC50	7.63999964073312e-197	0.308437674636397	0.782	0.622	1.37825593518826e-192	CITED1+DTC
ZNF687	1.44969693909594e-196	0.27522735838711	0.472	0.271	2.61525327812907e-192	CITED1+DTC
TAB2	1.56322743715642e-196	0.31194822270108	0.855	0.773	2.82006229663018e-192	CITED1+DTC
RCHY1	1.61550863090689e-196	0.262250647315309	0.519	0.304	2.91437757015603e-192	CITED1+DTC
CHTOP	1.67836170055379e-196	0.273565330551311	0.926	0.89	3.02776450779904e-192	CITED1+DTC
PGPEP1	3.70294235567278e-196	0.279315642923722	0.613	0.387	6.68010800963369e-192	CITED1+DTC
EPS8L2	3.87823753024749e-196	0.287692785777531	0.822	0.712	6.99634050456648e-192	CITED1+DTC
C1orf35	3.96474399929502e-196	0.251082492679951	0.428	0.232	7.15239817472821e-192	CITED1+DTC
ATP8B1	7.145341932094e-196	0.293574536190088	0.68	0.464	1.28901968454976e-191	CITED1+DTC
LZTFL1	1.21698142976833e-195	0.279129169071136	0.533	0.316	2.19543449930207e-191	CITED1+DTC
OGG1	2.14514803656211e-195	0.335537530271863	0.573	0.36	3.86984705795805e-191	CITED1+DTC
WDR19	2.24353584130338e-195	0.27071188178707	0.51	0.298	4.0473386577113e-191	CITED1+DTC
CASTOR1	4.68770859796328e-195	0.251817201152427	0.383	0.196	8.45662631072575e-191	CITED1+DTC
ADI1	6.85970456159943e-195	0.293411629615508	0.87	0.784	1.23749070291254e-190	CITED1+DTC
UFM1	9.6434559013846e-195	0.280013822570914	0.583	0.361	1.73967944460978e-190	CITED1+DTC
ZNF638	1.13404443862373e-194	0.297860993488412	0.863	0.764	2.04581616727721e-190	CITED1+DTC
ARHGAP42	1.39540368994684e-194	0.284745534889879	0.487	0.282	2.5173082566641e-190	CITED1+DTC
QPRT	9.08894230182884e-194	0.262685561518168	0.282	0.127	1.63964519124992e-189	CITED1+DTC
SLC35C2	1.15114409379392e-193	0.268129860783788	0.542	0.323	2.07666394520424e-189	CITED1+DTC
USP8	1.32811807231788e-193	0.27570620051852	0.579	0.36	2.39592500246145e-189	CITED1+DTC
ATP5MC3	3.15419205974217e-193	0.298025451722952	0.528	0.322	5.69016247577488e-189	CITED1+DTC
ARG2	3.30681321599454e-193	0.28860426441312	0.418	0.229	5.96549104165415e-189	CITED1+DTC
PRNP	8.04431665947253e-193	0.361766234678053	0.866	0.871	1.45119472536884e-188	CITED1+DTC
AFG3L2	1.32046177563949e-192	0.274797787292032	0.541	0.329	2.38211304325365e-188	CITED1+DTC
OFD1	2.2695853559312e-192	0.264176976311715	0.559	0.338	4.09433198209989e-188	CITED1+DTC
TUSC3	2.5947118157169e-192	0.364281546913619	0.758	0.626	4.68086011555329e-188	CITED1+DTC
TMEM67	5.73453719627385e-192	0.275788249493436	0.403	0.219	1.0345105102078e-187	CITED1+DTC
ATP6V0A1	1.19544843249896e-191	0.282047879222224	0.623	0.398	2.15658897222812e-187	CITED1+DTC
LIN7C	1.6515467835961e-191	0.296971418692657	0.685	0.476	2.97939039760736e-187	CITED1+DTC
PIGQ	2.09218479470292e-191	0.261531151259888	0.551	0.332	3.77430136964407e-187	CITED1+DTC
RAB2A	2.36986001183043e-191	0.401489955385653	0.808	0.77	4.2752274613421e-187	CITED1+DTC
RUFY3	4.00973579556665e-191	0.256008330679779	0.479	0.274	7.23356337520223e-187	CITED1+DTC
CHD6	5.09530358401855e-191	0.27289741677754	0.586	0.364	9.19192766556946e-187	CITED1+DTC
RAB11FIP4	1.37089495016876e-190	0.251493358232224	0.505	0.292	2.47309449010444e-186	CITED1+DTC
MORF4L1	1.84801730330351e-190	0.3023610884154	0.867	0.79	3.33382321515953e-186	CITED1+DTC
SERINC2	2.59395692026732e-190	0.281502706994792	0.606	0.389	4.67949828416225e-186	CITED1+DTC
MTR	5.95836615671564e-190	0.293240602263817	0.818	0.675	1.0748892546715e-185	CITED1+DTC
C20orf96	8.11417893330795e-190	0.258601022274817	0.449	0.252	1.46379787956875e-185	CITED1+DTC
SLC11A2	9.62775006082664e-190	0.273997322397037	0.653	0.428	1.73684611097313e-185	CITED1+DTC
UMAD1	5.82403367186435e-189	0.254799159199678	0.528	0.313	1.05065567440433e-184	CITED1+DTC
PPP1R16A	7.9447748311847e-189	0.256577890474751	0.509	0.297	1.43323737954572e-184	CITED1+DTC
TMEM98	9.08998274387511e-189	0.321884803768425	0.692	0.483	1.63983288699507e-184	CITED1+DTC
ATF2	2.91820856830522e-188	0.272099582357496	0.624	0.402	5.26444825722262e-184	CITED1+DTC
PLA2G12A	3.03445095211508e-188	0.297387430841781	0.78	0.599	5.47414951761561e-184	CITED1+DTC
MAN1A2	6.26094126570633e-188	0.255126553860155	0.596	0.369	1.12947380433342e-183	CITED1+DTC
PXK	6.92993215348864e-188	0.260323980788502	0.591	0.368	1.25015976048935e-183	CITED1+DTC
METTL23	1.94062583945223e-187	0.262137911707574	0.515	0.305	3.50088901437183e-183	CITED1+DTC
IARS2	2.20412021170923e-187	0.289617101734076	0.532	0.327	3.97623286192345e-183	CITED1+DTC
TMEM41B	3.01036186576047e-187	0.282997669096943	0.854	0.749	5.4306928058319e-183	CITED1+DTC
ZNF623	5.62125283227813e-187	0.262006204340846	0.452	0.257	1.01407401094297e-182	CITED1+DTC
POGZ	6.39328087423711e-187	0.317755977200714	0.807	0.677	1.15334786971237e-182	CITED1+DTC
PNRC1	9.56947943319156e-187	0.263071099238813	0.886	0.802	1.72633408974776e-182	CITED1+DTC
SLC25A16	1.3295587060856e-186	0.296158274355599	0.539	0.331	2.39852390577843e-182	CITED1+DTC
COMMD7	1.57186283400114e-186	0.275729902062033	0.604	0.385	2.83564055253805e-182	CITED1+DTC
TRAM1	1.75654918533217e-186	0.427654903602859	0.944	0.928	3.16881473033923e-182	CITED1+DTC
CHRAC1	2.38500602568928e-186	0.261336967067143	0.499	0.295	4.30255087034346e-182	CITED1+DTC
TP53BP1	3.03430528810106e-186	0.269546473257656	0.539	0.328	5.4738867397343e-182	CITED1+DTC
B3GNT7	6.60948741672026e-186	0.251747612041791	0.255	0.112	1.19235152997634e-181	CITED1+DTC
ZFAND2B	1.25540209066545e-185	0.290176406640172	0.655	0.45	2.26474537156047e-181	CITED1+DTC
KMT2C	4.82233829043284e-185	0.250919413848643	0.981	0.957	8.69949827594084e-181	CITED1+DTC
SCG5	6.21465794100993e-185	0.348881323108484	0.411	0.233	1.12112429255819e-180	CITED1+DTC
ZBTB2	9.00679729281801e-185	0.252125452794753	0.482	0.278	1.62482623162437e-180	CITED1+DTC
GIGYF2	1.0276199041854e-184	0.260315976818762	0.559	0.342	1.85382630715047e-180	CITED1+DTC
EFNA1	2.06095296562023e-184	0.258230468884025	0.707	0.475	3.7179591499789e-180	CITED1+DTC
FBXO7	2.42406957449892e-184	0.285273918778066	0.519	0.315	4.37302151239605e-180	CITED1+DTC
PTPRA	2.85211384355744e-184	0.327794935691346	0.776	0.636	5.14521337377762e-180	CITED1+DTC
SYTL4	3.74206311374327e-184	0.256685169256885	0.309	0.148	6.75068185719286e-180	CITED1+DTC
MTHFD2L	6.24815928590012e-184	0.275714728488691	0.341	0.173	1.12716793517638e-179	CITED1+DTC
TMBIM4	1.05966710225703e-183	0.301668897179661	0.766	0.597	1.91163945247168e-179	CITED1+DTC
MAT2A	1.11818317487372e-183	0.288410399274134	0.976	0.959	2.01720244747219e-179	CITED1+DTC
RMND1	2.46033627797182e-183	0.276902426803114	0.65	0.434	4.43844664546117e-179	CITED1+DTC
DCAF16	2.63942420570608e-183	0.371695269555578	0.738	0.586	4.76152126709376e-179	CITED1+DTC
AKAP1	4.3153711855713e-183	0.316697906205983	0.782	0.615	7.78492961877063e-179	CITED1+DTC
LYST	4.56197326788595e-183	0.303249104716442	0.765	0.592	8.22979977526625e-179	CITED1+DTC
HAGH	5.73087770453766e-183	0.256297020494873	0.537	0.324	1.03385033789859e-178	CITED1+DTC
NR1D1	9.11040478052918e-183	0.258921465202229	0.645	0.413	1.64351702240746e-178	CITED1+DTC
ZC3H13	1.34288496202539e-182	0.286050760148734	0.65	0.436	2.4225644714938e-178	CITED1+DTC
LTBP3	1.74332189056259e-182	0.26326234390297	0.988	0.956	3.14495269057491e-178	CITED1+DTC
CANX	1.75075215034161e-182	0.350932746375505	0.718	0.562	3.15835687921626e-178	CITED1+DTC
PPP1CB	2.2314425262799e-182	0.281095284898419	0.864	0.797	4.02552231740895e-178	CITED1+DTC
CLCN3	3.05633835695205e-182	0.270065688517872	0.601	0.386	5.51363439594149e-178	CITED1+DTC
ZNF32	3.38888172461992e-182	0.265252733818297	0.616	0.397	6.11354263121433e-178	CITED1+DTC
PARN	3.57274646893387e-182	0.27564964813355	0.563	0.347	6.4452346299567e-178	CITED1+DTC
ATRN	8.47381991529105e-182	0.292353548308278	0.749	0.578	1.52867711271851e-177	CITED1+DTC
CDC42BPA	1.05341373045325e-181	0.301510892333516	0.647	0.441	1.90035836973766e-177	CITED1+DTC
EIF4E3	1.08987485683458e-181	0.295306490251328	0.896	0.826	1.96613424172958e-177	CITED1+DTC
MED29	1.45739691168281e-181	0.263408983226787	0.583	0.366	2.62914402867578e-177	CITED1+DTC
TMEM8B	1.61131623252309e-181	0.251789030161934	0.581	0.357	2.90681448347166e-177	CITED1+DTC
HINT1	2.00297428908005e-181	0.275241642145984	0.694	0.487	3.61336561750041e-177	CITED1+DTC
GALNT11	2.11163191782897e-181	0.297372274033817	0.812	0.671	3.80938397976347e-177	CITED1+DTC
RNF13	3.10859078050791e-181	0.283305640154779	0.71	0.504	5.60789776803627e-177	CITED1+DTC
SACM1L	1.25675960732692e-180	0.257027647214124	0.518	0.314	2.26719433161776e-176	CITED1+DTC
ORMDL3	1.53697714648492e-180	0.29593172280054	0.688	0.481	2.77270677225879e-176	CITED1+DTC
ADAMTS9	2.50686956624358e-180	0.749172159692217	0.657	0.546	4.52239269750341e-176	CITED1+DTC
CHMP2B	2.88932527111693e-180	0.270813684699367	0.581	0.369	5.21234278909494e-176	CITED1+DTC
CYB5R1	5.06019512376062e-180	0.318120683363959	0.616	0.422	9.12859200326416e-176	CITED1+DTC
THSD4	5.45857061873143e-180	0.259111787098783	0.666	0.431	9.8472613961915e-176	CITED1+DTC
TBCK	6.38384778865957e-180	0.262477912748808	0.588	0.372	1.15164614107419e-175	CITED1+DTC
CIAO1	2.15212032360577e-179	0.30369905371346	0.732	0.555	3.8824250637848e-175	CITED1+DTC
COX5B	2.21034785637176e-179	0.252785755588884	0.516	0.311	3.98746753289465e-175	CITED1+DTC
PRELID3B	3.80142857105789e-179	0.294900960099493	0.651	0.445	6.85777714218843e-175	CITED1+DTC
NUDT16	1.65750480680871e-178	0.38637418758852	0.599	0.407	2.9901386714829e-174	CITED1+DTC
VWF	1.78623355698088e-178	0.313466664017415	0.54	0.332	3.22236533679351e-174	CITED1+DTC
TESC	2.86526779984061e-178	0.430102276220515	0.634	0.498	5.16894311091247e-174	CITED1+DTC
MICU2	3.15874878761566e-178	0.277765691142035	0.68	0.475	5.69838281285865e-174	CITED1+DTC
IGFBP3	4.2546755936353e-178	0.551568627296694	0.608	0.433	7.67543477091808e-174	CITED1+DTC
SRP9	5.35174080097604e-178	0.312269533639212	0.793	0.675	9.65454040496077e-174	CITED1+DTC
STUB1	2.15832956456386e-177	0.282851007442785	0.88	0.826	3.8936265344732e-173	CITED1+DTC
ATPAF1	4.42998699953002e-177	0.256398549790963	0.487	0.291	7.99169654715216e-173	CITED1+DTC
SRSF8	8.17867082898884e-177	0.262160148660766	0.598	0.385	1.47543221754959e-172	CITED1+DTC
CD320	1.28846209324334e-176	0.28781639101943	0.647	0.442	2.32438561621099e-172	CITED1+DTC
USF2	1.36646294368642e-176	0.274341596140782	0.913	0.862	2.46509915041031e-172	CITED1+DTC
AP1G2	1.41104394462626e-176	0.268794722718993	0.635	0.42	2.54552327610577e-172	CITED1+DTC
CST6	1.67549569178021e-176	0.700580290021855	0.537	0.378	3.02259422797149e-172	CITED1+DTC
GSR	2.0676747303781e-176	0.332671622645477	0.793	0.675	3.73008521360209e-172	CITED1+DTC
TMED3	2.26766218801167e-176	0.333449307663223	0.65	0.475	4.09086258717305e-172	CITED1+DTC
TMEM179B	6.94862558669831e-176	0.279500370615325	0.682	0.48	1.25353205584038e-171	CITED1+DTC
TRIM7	9.82285908229921e-176	0.257700277783276	0.484	0.285	1.77204377844678e-171	CITED1+DTC
SENP2	1.62124630690992e-175	0.302173920854309	0.661	0.461	2.92472833766549e-171	CITED1+DTC
OSGIN2	1.87359084843773e-175	0.25677231565426	0.372	0.201	3.37995789058166e-171	CITED1+DTC
CMTM8	2.02406443002136e-175	0.278239047537852	0.431	0.248	3.65141223175854e-171	CITED1+DTC
POLR2I	4.98874536194775e-175	0.260187033305406	0.9	0.849	8.99969663295374e-171	CITED1+DTC
PBX2	3.99130574597866e-174	0.282867678951376	0.936	0.898	7.2003155657455e-170	CITED1+DTC
GTF2I	4.06934324138976e-174	0.266147329493573	0.864	0.788	7.34109520746712e-170	CITED1+DTC
HIP1	1.72254100447828e-173	0.302419520949823	0.548	0.345	3.10746397207882e-169	CITED1+DTC
ABHD11	1.87622671251651e-173	0.25001298219785	0.588	0.367	3.38471298937979e-169	CITED1+DTC
FN1	4.79628188801039e-173	0.524816487195674	1	0.987	8.65249252597074e-169	CITED1+DTC
RNF11	7.1717146487014e-173	0.262876544539065	0.904	0.874	1.29377732262573e-168	CITED1+DTC
ATP5PF	1.31059222552434e-172	0.262898264913428	0.609	0.397	2.36430837484592e-168	CITED1+DTC
FBXO28	3.33781069599842e-172	0.276436096117959	0.653	0.449	6.02141049558114e-168	CITED1+DTC
COPS2	6.58868292581087e-172	0.272813755847084	0.879	0.811	1.18859839981628e-167	CITED1+DTC
SYF2	1.02720119080938e-171	0.29616552153676	0.685	0.493	1.85307094822012e-167	CITED1+DTC
SPCS1	1.22431976102555e-171	0.255394501519183	0.893	0.833	2.20867284889009e-167	CITED1+DTC
KLHL12	2.84576080891112e-171	0.261833277956852	0.584	0.374	5.13375249927566e-167	CITED1+DTC
OARD1	3.44765216914424e-171	0.260705842310056	0.613	0.399	6.2195645131362e-167	CITED1+DTC
CREG1	1.28305724712553e-170	0.429564157909048	0.875	0.845	2.31463527381446e-166	CITED1+DTC
PRCC	3.02418934031687e-170	0.321099866891203	0.64	0.461	5.45563756993164e-166	CITED1+DTC
SLC27A6	3.12867576926346e-170	0.392951453365111	0.382	0.221	5.64413108775128e-166	CITED1+DTC
GPR108	4.2558616065582e-170	0.277760581355391	0.727	0.547	7.67757433823099e-166	CITED1+DTC
DCAF6	1.93701186393691e-169	0.312073527756561	0.729	0.573	3.49436940254218e-165	CITED1+DTC
OLFML2A	3.97118990844547e-169	0.272046883354848	0.526	0.323	7.16402659483563e-165	CITED1+DTC
PPP2CB	4.94053212789659e-169	0.289274498513397	0.669	0.47	8.91271995872545e-165	CITED1+DTC
RIT1	6.60618039636347e-169	0.263846574478717	0.553	0.349	1.19175494350397e-164	CITED1+DTC
RGMB	6.66387225448434e-169	0.284816788779861	0.569	0.366	1.20216255470897e-164	CITED1+DTC
MAEA	2.50121727464159e-168	0.253493796638361	0.611	0.4	4.51219596345344e-164	CITED1+DTC
PPP2R2A	2.7968426245091e-168	0.3462823224744	0.711	0.553	5.04550409461441e-164	CITED1+DTC
ATP6V1D	7.34296574268514e-168	0.274243283593584	0.772	0.613	1.3246710199804e-163	CITED1+DTC
GOLGB1	1.75990753917703e-167	0.277890625724038	0.856	0.764	3.17487320067536e-163	CITED1+DTC
CHCHD7	2.00762932139687e-167	0.272509787662415	0.629	0.421	3.62176329579996e-163	CITED1+DTC
ITFG1	2.31470232901362e-167	0.254253486574959	0.58	0.369	4.17572300154056e-163	CITED1+DTC
EXOC6B	2.33571355040393e-167	0.292234683812137	0.705	0.514	4.21362724492869e-163	CITED1+DTC
RNF167	2.62601523743581e-167	0.293116200989723	0.732	0.571	4.73733148833421e-163	CITED1+DTC
ATXN7L3B	3.45673879701543e-167	0.289184927071518	0.762	0.606	6.23595678981583e-163	CITED1+DTC
CHD4	6.70861775983084e-167	0.269029590676744	0.877	0.838	1.21023464387348e-162	CITED1+DTC
GHITM	6.96387667851346e-167	0.30939822965331	0.618	0.43	1.25628335280383e-162	CITED1+DTC
SNX5	1.27517273507532e-166	0.282258950143655	0.776	0.631	2.30041161407589e-162	CITED1+DTC
SMARCC2	3.20907038565796e-166	0.282488648589873	0.74	0.573	5.78916297572697e-162	CITED1+DTC
MTHFR	2.04891573559581e-165	0.278761584614126	0.589	0.387	3.69624398701485e-161	CITED1+DTC
ARL8A	2.69970167617517e-165	0.269257977738792	0.522	0.328	4.87026182382e-161	CITED1+DTC
ZBTB44	1.24127923635676e-164	0.279382062739345	0.752	0.584	2.23926774238759e-160	CITED1+DTC
ZFR	2.39693943662409e-164	0.250397630330127	0.585	0.378	4.32407874366986e-160	CITED1+DTC
TSPAN1	2.8519062855134e-164	0.365575418513045	0.473	0.292	5.14483893906618e-160	CITED1+DTC
ATP9A	5.60634284541731e-164	0.26386015479384	0.692	0.485	1.01138424931328e-159	CITED1+DTC
PRKCI	6.13200850386223e-164	0.264192342344447	0.609	0.401	1.10621433409675e-159	CITED1+DTC
CAMSAP2	6.95637424183003e-164	0.3231342242254	0.868	0.831	1.25492991322614e-159	CITED1+DTC
KIAA1522	1.3745820030349e-163	0.295933641817699	0.662	0.477	2.47974593347495e-159	CITED1+DTC
EIF2D	2.46320645492683e-163	0.314186252060944	0.709	0.551	4.44362444468801e-159	CITED1+DTC
SMIM30	1.63919656219205e-162	0.2641604154733	0.608	0.403	2.95711059819445e-158	CITED1+DTC
RAB3GAP2	2.44333886487794e-162	0.276624731652366	0.633	0.439	4.4077833122398e-158	CITED1+DTC
ZYG11B	5.28597943858813e-162	0.256370492074042	0.587	0.381	9.53590690721299e-158	CITED1+DTC
NOL4L	5.70382412436794e-162	0.25521997530433	0.579	0.372	1.02896987203598e-157	CITED1+DTC
DYM	2.20635952844115e-160	0.277006624556011	0.854	0.79	3.98027258930784e-156	CITED1+DTC
NDUFB2	7.663500244947e-160	0.269472658907901	0.828	0.746	1.38249544418844e-155	CITED1+DTC
CLPX	9.52904397813551e-160	0.266442899419853	0.67	0.482	1.71903953365565e-155	CITED1+DTC
ACVR1	1.46871647374527e-158	0.272347333294129	0.718	0.544	2.64956451863646e-154	CITED1+DTC
SUZ12	8.69225896771314e-158	0.289966412725537	0.788	0.66	1.56808351777545e-153	CITED1+DTC
RPA1	2.30061844486394e-157	0.256452894070634	0.648	0.449	4.15031567453455e-153	CITED1+DTC
LPCAT2	3.91689170384447e-157	0.253430872628743	0.553	0.354	7.06607263373542e-153	CITED1+DTC
ACSS1	1.67472408273621e-156	0.329339748775893	0.513	0.333	3.02120224525612e-152	CITED1+DTC
UBE2Q1	9.73893269302172e-156	0.326889404158302	0.839	0.817	1.75690345782112e-151	CITED1+DTC
PRDX6	1.2300312789347e-155	0.258312663211615	0.572	0.374	2.2189764271982e-151	CITED1+DTC
IDS	7.10982742704889e-154	0.373130799429936	0.743	0.622	1.28261286783962e-149	CITED1+DTC
VMA21	1.20064633308193e-153	0.267722946342822	0.62	0.428	2.1659659848798e-149	CITED1+DTC
EIF4E	8.40990816410082e-153	0.270765663069476	0.666	0.474	1.51714743280379e-148	CITED1+DTC
ESD	2.10622619867322e-152	0.2571904563928	0.853	0.779	3.79963206240649e-148	CITED1+DTC
EIF2A	5.65415174863187e-152	0.268237108304919	0.755	0.596	1.02000897545319e-147	CITED1+DTC
THOC2	7.57984890248009e-152	0.288007485737524	0.629	0.436	1.36740474200741e-147	CITED1+DTC
PPIG	1.15877316651899e-151	0.267588720220395	0.793	0.658	2.09042679240026e-147	CITED1+DTC
MACC1	3.09386785984715e-151	0.250539639138013	0.469	0.284	5.58133761916426e-147	CITED1+DTC
UBAP2L	3.55537430009892e-151	0.302529069955707	0.816	0.749	6.41389523737846e-147	CITED1+DTC
ZNF639	4.52149691702922e-151	0.25737895009605	0.655	0.463	8.15678043832072e-147	CITED1+DTC
NDUFA13	1.07626823647272e-150	0.359317492776709	0.702	0.582	1.9415878985968e-146	CITED1+DTC
CD9	1.63288170744764e-150	0.25304258398568	0.999	0.989	2.94571860023555e-146	CITED1+DTC
YY1AP1	4.06224020187568e-149	0.293877433860983	0.739	0.608	7.32828132418373e-145	CITED1+DTC
NFIB	4.48599367851981e-149	0.273946560553321	0.833	0.77	8.09273259604974e-145	CITED1+DTC
DLG5	8.84961190865191e-149	0.28324881859054	0.688	0.527	1.5964699883208e-144	CITED1+DTC
KMT2A	1.16104325769877e-148	0.276011125274445	0.755	0.595	2.09452203688859e-144	CITED1+DTC
PHB	7.90535275722003e-148	0.265634168435755	0.64	0.448	1.42612563740249e-143	CITED1+DTC
ZNF706	1.9839387709683e-147	0.260084709564936	0.537	0.353	3.57902554282682e-143	CITED1+DTC
PLPP1	4.17261666759107e-147	0.292960240040205	0.608	0.424	7.5274004683343e-143	CITED1+DTC
VEZT	5.63947692720069e-147	0.251918770272854	0.675	0.487	1.01736163766701e-142	CITED1+DTC
PPP1R14C	8.06206111370082e-147	0.261593414407551	0.771	0.612	1.45439582491163e-142	CITED1+DTC
RPN2	2.36593599637602e-146	0.281698143400306	0.65	0.477	4.26814853746234e-142	CITED1+DTC
SECISBP2L	2.38586680988334e-146	0.269236126282741	0.766	0.625	4.30410372502954e-142	CITED1+DTC
TMEM33	2.77444238807111e-146	0.278487748960373	0.736	0.597	5.00509406808028e-142	CITED1+DTC
PIAS1	4.85761524251942e-146	0.254219180242514	0.521	0.335	8.76313789750504e-142	CITED1+DTC
CBX5	5.186466159285e-146	0.254865500077949	0.702	0.518	9.35638495135014e-142	CITED1+DTC
RAB7B	1.07313095106952e-145	0.255895749583645	0.469	0.29	1.93592823572941e-141	CITED1+DTC
ARNT	2.64313057376874e-145	0.257718954682894	0.658	0.476	4.7682075550788e-141	CITED1+DTC
GATAD2B	5.77859155628595e-145	0.292755088727672	0.756	0.646	1.04245791675398e-140	CITED1+DTC
PILRB	1.4388733660632e-144	0.320039549710849	0.67	0.511	2.59572755237802e-140	CITED1+DTC
FYN	7.27396228805185e-144	0.283931513615305	0.74	0.592	1.31222279676455e-139	CITED1+DTC
MECP2	1.18048442732142e-143	0.269302872939016	0.583	0.395	2.12959390688784e-139	CITED1+DTC
PHF10	1.32325719292243e-142	0.251710090779579	0.61	0.417	2.38715597603206e-138	CITED1+DTC
WASHC5	1.76188204620408e-142	0.265356509760534	0.591	0.409	3.17843521135217e-138	CITED1+DTC
FUS	2.125711136683e-142	0.255070247683733	0.759	0.615	3.83478289057614e-138	CITED1+DTC
CPNE3	2.27259960266734e-142	0.379106422617221	0.745	0.661	4.09976968321189e-138	CITED1+DTC
PABPC1L	3.04080782498442e-142	0.327755654024477	0.68	0.534	5.48561731627189e-138	CITED1+DTC
TNKS	4.17972041858968e-141	0.275662399165015	0.789	0.664	7.54021563513579e-137	CITED1+DTC
RAB18	2.71760913435081e-140	0.280436905790307	0.794	0.712	4.90256687836885e-136	CITED1+DTC
EFR3A	1.38213871292377e-139	0.286135379576509	0.824	0.778	2.49337823811449e-135	CITED1+DTC
XPOT	3.78246770914237e-139	0.298368853563319	0.531	0.355	6.82357174729283e-135	CITED1+DTC
ADM	1.35994311477675e-138	0.42876405673305	0.672	0.528	2.45333737905726e-134	CITED1+DTC
SMAD4	3.2330334325191e-138	0.260401071645112	0.748	0.608	5.83239231226446e-134	CITED1+DTC
TOR1AIP2	5.16009515451225e-138	0.266626937344942	0.737	0.6	9.30881165874009e-134	CITED1+DTC
ALG13	1.74394860931911e-137	0.288286603647386	0.731	0.584	3.14608329121167e-133	CITED1+DTC
ATF7IP	9.27506393275976e-137	0.265972978721537	0.834	0.764	1.67322153346986e-132	CITED1+DTC
CXXC5	1.27431498685618e-136	0.265376583980203	0.804	0.703	2.29886423628855e-132	CITED1+DTC
PDCL3	8.34310639188681e-136	0.259072916293358	0.623	0.438	1.50509639309638e-131	CITED1+DTC
CAPN7	1.8595328223141e-134	0.254463431027624	0.789	0.68	3.35459721145464e-130	CITED1+DTC
PARD3	2.78347430569947e-134	0.27472300946151	0.814	0.741	5.02138764748185e-130	CITED1+DTC
RAB11FIP1	8.69297575899705e-134	0.305152360146091	0.82	0.745	1.56821282692307e-129	CITED1+DTC
CHST1	1.28739897417531e-132	0.255079097225005	0.527	0.344	2.32246774941225e-128	CITED1+DTC
NMB	1.16257948389186e-131	0.317554084048006	0.332	0.187	2.09729338894091e-127	CITED1+DTC
SERINC3	3.30950629311404e-131	0.266943291888878	0.783	0.685	5.97034935277773e-127	CITED1+DTC
CLPTM1	4.45438394031255e-131	0.251769790349283	0.779	0.671	8.03570862832383e-127	CITED1+DTC
CCNDBP1	9.16004868886763e-131	0.26616236546609	0.669	0.505	1.65247278347172e-126	CITED1+DTC
PCMTD1	4.6346663079352e-129	0.301207482024832	0.905	0.893	8.36093801951509e-125	CITED1+DTC
FUBP3	2.89908720831821e-127	0.258588789147543	0.725	0.582	5.22995332380606e-123	CITED1+DTC
CUL4B	1.50337606469163e-125	0.264287699607648	0.767	0.655	2.71209042070371e-121	CITED1+DTC
PPP1R3B	4.88697847660213e-125	0.285204415418243	0.619	0.457	8.81610917179024e-121	CITED1+DTC
NEK7	9.82200794583733e-125	0.258958344902248	0.597	0.429	1.77189023342905e-120	CITED1+DTC
TCEAL8	1.08879330905859e-124	0.302297072461674	0.853	0.81	1.9641831295417e-120	CITED1+DTC
SMG5	1.10653653613672e-124	0.315834739477929	0.762	0.68	1.99619191119064e-120	CITED1+DTC
ID2	1.86196424791466e-123	0.331241901294465	0.803	0.758	3.35898350323805e-119	CITED1+DTC
GPX3	1.14894678139527e-122	0.367804733741958	0.979	0.929	2.07269999363708e-118	CITED1+DTC
DECR1	1.62014734060977e-122	0.290903357614612	0.747	0.647	2.92274580246002e-118	CITED1+DTC
PUF60	2.36636566373254e-121	0.286586129602765	0.786	0.708	4.2689236573735e-117	CITED1+DTC
RNPEP	5.98374594948275e-121	0.316683369195611	0.65	0.513	1.07946776928669e-116	CITED1+DTC
ACBD6	1.8650858747209e-118	0.259012907568499	0.708	0.573	3.36461491799651e-114	CITED1+DTC
MGST3	4.58920578028794e-117	0.317361388288077	0.825	0.797	8.27892722763945e-113	CITED1+DTC
EMC2	5.7552797668887e-116	0.279827696004802	0.736	0.63	1.03825246994672e-111	CITED1+DTC
FAM49A	6.96809881161562e-114	0.256118942873447	0.754	0.651	1.25704502561546e-109	CITED1+DTC
GOLGA7	3.45674790979717e-109	0.308373108837607	0.641	0.511	6.2359732292741e-105	CITED1+DTC
ASS1	1.48565996868372e-106	0.26395442035699	0.635	0.485	2.68013058350543e-102	CITED1+DTC
GBA	4.3702999278767e-104	0.273541802909007	0.706	0.596	7.88402106988958e-100	CITED1+DTC
CBX4	6.33958983763675e-103	0.275455222243332	0.63	0.495	1.14366200670967e-98	CITED1+DTC
EPRS	1.36813077420601e-102	0.31496307390713	0.777	0.738	2.46810791666764e-98	CITED1+DTC
MEAF6	1.78527625479857e-101	0.262465205897177	0.795	0.796	3.22063836365663e-97	CITED1+DTC
GPRC5B	9.44913302575272e-101	0.261569751972938	0.632	0.497	1.70462359784579e-96	CITED1+DTC
DUSP6	2.7738071424844e-98	0.309071988215672	0.76	0.72	5.00394808504186e-94	CITED1+DTC
PDP1	7.12626030639968e-98	0.282645658748086	0.583	0.448	1.2855773592745e-93	CITED1+DTC
ZFP36L1	4.18068308220133e-96	0.26433311873304	0.993	0.998	7.5419522802912e-92	CITED1+DTC
GDF15	4.59676861041927e-93	0.771129447799613	0.58	0.49	8.29257057319636e-89	CITED1+DTC
CCDC9B	2.31277736939476e-90	0.250966020873492	0.482	0.342	4.17225037438814e-86	CITED1+DTC
DSC3	6.14719415811769e-89	0.670970479975902	0.32	0.235	1.10895382612443e-84	CITED1+DTC
FAM120AOS	7.85946724360027e-88	0.256674318262804	0.73	0.647	1.41784789074549e-83	CITED1+DTC
IRF2BP2	5.65420905462729e-85	0.285845428308281	0.7	0.615	1.02001931345476e-80	CITED1+DTC
CEBPG	2.36131250990071e-80	0.346836904448918	0.44	0.327	4.25980776786089e-76	CITED1+DTC
EPHX1	6.29649603615465e-75	0.338367079319736	0.771	0.742	1.1358878849223e-70	CITED1+DTC
SLC38A5	2.7507068601035e-73	0.264233404903515	0.363	0.256	4.96227517562672e-69	CITED1+DTC
CYSTM1	9.0294121524515e-73	0.36636961274104	0.745	0.703	1.62890595230225e-68	CITED1+DTC
PPDPF	3.20773693815217e-63	0.498757914419192	0.868	0.928	5.78675743642652e-59	CITED1+DTC
CHI3L1	2.60568563856905e-61	0.583449033555855	0.778	0.798	4.70065689197856e-57	CITED1+DTC
GNAQ	8.94206475651336e-58	0.286012874242794	0.766	0.809	1.61314848207501e-53	CITED1+DTC
DDIT3	6.90430046943727e-53	0.885836295461258	0.632	0.601	1.24553580468648e-48	CITED1+DTC
CPE	1.80288330113119e-46	0.262215262343648	0.71	0.675	3.25240147524067e-42	CITED1+DTC
TRIB3	3.48601374332513e-46	0.763584523435158	0.32	0.254	6.28876879295854e-42	CITED1+DTC
ARHGAP29	5.7563011943039e-39	0.401803261190855	0.536	0.512	1.03843673545242e-34	CITED1+DTC
NUPR1	1.73737040550217e-11	0.370446027623466	0.873	0.914	3.13421621152591e-07	CITED1+DTC
APOE	1.4765880044786e-06	0.72541622284732	0.967	0.951	0.026637647600794	CITED1+DTC
TG1	0	1.88220980662497	1	0.854	0	S100A1+DTC
S100A11	0	1.70928241151743	1	0.852	0	S100A1+DTC
SORD	0	1.53207364362591	0.943	0.391	0	S100A1+DTC
WDR86	0	1.29116784462749	0.924	0.349	0	S100A1+DTC
B3GAT1	0	1.12695110123445	0.771	0.218	0	S100A1+DTC
CARNS11	3.61858821384471e-304	1.05517475167037	0.822	0.247	6.52793313777586e-300	S100A1+DTC
TCERG1L	4.31477911078204e-304	1.37831083056675	0.912	0.319	7.78386151585081e-300	S100A1+DTC
DHRS31	2.53412135898271e-302	1.57709704912759	1	0.83	4.57155493160481e-298	S100A1+DTC
DAPK21	4.21124355859578e-290	1.3749039204588	0.999	0.761	7.59708337970679e-286	S100A1+DTC
PALM3	7.87835696235001e-290	0.840215087840437	0.751	0.197	1.42125559600794e-285	S100A1+DTC
GABRB21	2.11588066333675e-286	1.15285430692726	0.943	0.345	3.81704871665949e-282	S100A1+DTC
CLIC31	2.83650739586891e-266	1.23741754586341	0.968	0.572	5.11705934214751e-262	S100A1+DTC
SDC41	3.02502827272575e-265	1.1932967563607	1	0.923	5.45715100399725e-261	S100A1+DTC
CRYGN1	2.79379659018166e-258	0.928996084356274	0.844	0.29	5.04000904868772e-254	S100A1+DTC
SLC7A8	1.09220320990497e-248	1.21007214297702	0.854	0.327	1.97033459066856e-244	S100A1+DTC
DUOX21	7.76374961848498e-248	1.13726106086445	0.984	0.571	1.40058043117469e-243	S100A1+DTC
MT-ND41	4.34348966300812e-245	0.953205532025576	1	1	7.83565535206665e-241	S100A1+DTC
KIF12	4.36813170428234e-245	0.716123730073062	0.599	0.145	7.88010959452533e-241	S100A1+DTC
LCN121	9.37553017037763e-242	0.991930998791315	0.879	0.34	1.69134564273612e-237	S100A1+DTC
DCSTAMP1	3.05158253421034e-241	1.08778801459351	0.893	0.322	5.50505489171545e-237	S100A1+DTC
MET1	2.02240444855362e-236	1.18228931284146	1	0.905	3.64841762519073e-232	S100A1+DTC
MT-CYB1	1.13383459301499e-235	0.994822332795789	1	1	2.04543760579905e-231	S100A1+DTC
BHLHE411	5.62963552601297e-231	1.06245832402181	0.991	0.852	1.01558624889274e-226	S100A1+DTC
S100A131	6.34258501308674e-223	0.873894548862162	1	0.973	1.14420233636085e-218	S100A1+DTC
MAP3K11	3.57327763689492e-222	1.06371506162053	0.99	0.816	6.44619285695843e-218	S100A1+DTC
ID41	7.42478988216673e-222	1.04250648044791	0.996	0.798	1.33943209474288e-217	S100A1+DTC
DBP1	4.65139389735547e-220	1.0361380207642	0.979	0.706	8.39111459082926e-216	S100A1+DTC
RAPGEF31	4.25899709748451e-217	1.00911787180132	0.915	0.46	7.68323076386205e-213	S100A1+DTC
CCND1	8.48869204800271e-213	0.953043880570148	1	0.981	1.53136004545969e-208	S100A1+DTC
MT-ND4L1	1.76894614461031e-209	0.818518051520182	1	1	3.191178844877e-205	S100A1+DTC
NR1D11	1.59055766754201e-208	1.24332268906654	0.863	0.446	2.86936603224578e-204	S100A1+DTC
FRMD31	4.43346927431762e-208	1.00238540374717	0.959	0.522	7.99797857086899e-204	S100A1+DTC
GRAMD2B	2.73498731766154e-206	1.12217585289881	0.943	0.629	4.93391712106142e-202	S100A1+DTC
SHE1	6.49069613160773e-205	0.907315108151893	0.863	0.362	1.17092158214203e-200	S100A1+DTC
C16orf891	9.30867901344683e-205	0.805335143983506	0.835	0.314	1.67928569402581e-200	S100A1+DTC
SALL11	9.78767186047565e-202	0.89693233600249	0.853	0.338	1.76569600362981e-197	S100A1+DTC
SLC25A291	2.94354120198416e-198	0.991931991236229	0.982	0.761	5.31014832837943e-194	S100A1+DTC
PAX81	1.87036820914736e-197	0.946331449708202	0.996	0.87	3.37414424930183e-193	S100A1+DTC
ERP27	1.49101095265149e-195	0.688418551062773	0.722	0.232	2.68978375858328e-191	S100A1+DTC
SLC34A21	1.61307138227669e-194	1.27629129592756	1	0.856	2.90998077362714e-190	S100A1+DTC
MT-CO31	1.80364984652366e-189	0.80390290279362	1	1	3.25378432312868e-185	S100A1+DTC
GOLGA8B1	1.06272252798007e-184	0.910833136730917	0.943	0.62	1.91715144047604e-180	S100A1+DTC
GPX4	2.27650563192282e-184	0.700526716542506	1	0.993	4.10681615998877e-180	S100A1+DTC
CLDN31	3.85280727428865e-182	1.01935355625348	0.959	0.65	6.95046432281673e-178	S100A1+DTC
CLDN41	2.09942178075389e-178	1.03917475794046	0.994	0.859	3.78735689248002e-174	S100A1+DTC
MT-CO21	1.57668604878203e-176	0.683122173634031	1	1	2.84434163200278e-172	S100A1+DTC
GPX31	2.01576453424759e-174	1.1525867568961	0.999	0.937	3.63643921978265e-170	S100A1+DTC
FOXE11	3.24578109386365e-174	0.909432426503587	0.944	0.591	5.85538909333002e-170	S100A1+DTC
LRRN3	6.35075413918711e-174	0.582113988447038	0.524	0.141	1.14567604670935e-169	S100A1+DTC
MTCH11	3.83982532529755e-173	0.767718926537159	0.997	0.969	6.92704488683677e-169	S100A1+DTC
TRIM71	7.44685527777917e-172	0.76635812510771	0.763	0.311	1.34341269211136e-167	S100A1+DTC
ECRG41	8.42565991668343e-171	0.942932747216292	0.782	0.302	1.51998904896969e-166	S100A1+DTC
PLEKHH11	1.18283597877719e-169	0.783655256149033	0.759	0.301	2.13383610571406e-165	S100A1+DTC
MT-ATP61	7.54424794704393e-167	0.753140590878688	1	1	1.36098232964672e-162	S100A1+DTC
S100A61	2.67004909194812e-166	0.854240024010994	1	0.999	4.81676856187441e-162	S100A1+DTC
TRPC51	2.71090133449926e-166	0.889199550835621	0.559	0.169	4.89046600743667e-162	S100A1+DTC
MT-ND21	7.4070359163705e-166	0.703339093130838	1	1	1.33622927931324e-161	S100A1+DTC
PEBP11	1.19679637961861e-163	0.774890641266925	0.999	0.943	2.15902066883198e-159	S100A1+DTC
FGFRL11	2.77508011353181e-162	0.709672388789636	0.754	0.306	5.00624452481139e-158	S100A1+DTC
RXRG1	1.25543926036255e-161	0.679835783872444	0.793	0.291	2.26481242569404e-157	S100A1+DTC
IYD1	4.62216357990022e-158	0.925998261578176	0.976	0.637	8.33838309814e-154	S100A1+DTC
CLDN71	2.86280852089523e-156	0.797820515673651	0.991	0.829	5.16450657169499e-152	S100A1+DTC
GPRC5B1	1.03484067748009e-154	0.814668196042947	0.901	0.513	1.86685258217408e-150	S100A1+DTC
ID21	3.63556240544466e-154	0.849169362361237	0.949	0.762	6.55855457942217e-150	S100A1+DTC
DOT1L	5.44956269961601e-154	0.986552488193262	0.856	0.532	9.83101111010729e-150	S100A1+DTC
MT-ND61	6.66388885958971e-154	0.819986796217889	1	1	1.20216555026998e-149	S100A1+DTC
DMBX1	3.28074338148884e-153	0.540186474524442	0.446	0.117	5.91846106020587e-149	S100A1+DTC
PDCD41	1.03317704943759e-149	0.714330312205111	1	0.972	1.8638513971854e-145	S100A1+DTC
BEX41	4.01006398446743e-148	0.753494741930158	0.976	0.811	7.23415542797925e-144	S100A1+DTC
SCEL	8.78578934949001e-148	0.693508162346095	0.854	0.442	1.584956398648e-143	S100A1+DTC
LENG8	3.11601440519561e-146	0.656046026882675	1	0.994	5.62128998697288e-142	S100A1+DTC
SCD51	7.22530074953638e-145	0.724538586410916	0.818	0.373	1.30344425521636e-140	S100A1+DTC
LTBP31	1.37548904596807e-144	0.689717073959268	1	0.961	2.4813822389264e-140	S100A1+DTC
DCAF81	1.78226290232062e-144	0.721030447389416	0.991	0.921	3.2152022757864e-140	S100A1+DTC
MAOA1	8.00621714044701e-144	0.792562218267943	0.906	0.516	1.44432157213664e-139	S100A1+DTC
WTIP	1.49009065711556e-143	0.712701809796562	0.868	0.437	2.68812354543648e-139	S100A1+DTC
CAV2	4.09815905381705e-143	0.757559506775966	0.963	0.758	7.39307893308596e-139	S100A1+DTC
NGEF	4.14683460785385e-143	0.645976245494087	0.706	0.281	7.48088963256835e-139	S100A1+DTC
DDR11	4.40855370862401e-143	0.725677913036181	0.978	0.824	7.95303089035771e-139	S100A1+DTC
GPRC5C1	5.45872708012558e-143	0.823839246250163	0.956	0.711	9.84754365254655e-139	S100A1+DTC
LURAP1	9.96341417453313e-143	0.640647217595837	0.712	0.286	1.79739991708578e-138	S100A1+DTC
ESRP2	2.25806555579759e-142	0.66748436053532	0.728	0.307	4.07355026265885e-138	S100A1+DTC
CMTM41	4.71393295869833e-141	0.803137529410056	0.896	0.532	8.50393505749179e-137	S100A1+DTC
ASS11	8.97625759783471e-141	0.76059708258041	0.899	0.504	1.61931687064938e-136	S100A1+DTC
SLC5A31	1.44153097622813e-140	0.694791288216483	0.987	0.839	2.60052188111555e-136	S100A1+DTC
RHBDD21	1.83953168531254e-139	0.700014966479253	0.985	0.872	3.31851516030383e-135	S100A1+DTC
MT-ND11	2.5761504549183e-139	0.710909056248588	1	1	4.64737542067261e-135	S100A1+DTC
GTF2I1	8.70135208912804e-138	0.709784565475404	0.968	0.798	1.5697239168787e-133	S100A1+DTC
OBSCN1	2.61904087159926e-137	0.664198829888849	0.801	0.368	4.72474973236506e-133	S100A1+DTC
CHI3L11	2.96907557610369e-135	0.805360759206455	0.984	0.79	5.35621233929106e-131	S100A1+DTC
CITED11	4.38230380417e-135	0.335840838808541	0.944	0.569	7.90567606272268e-131	S100A1+DTC
APLP21	3.42942533685592e-134	0.853239606223101	1	0.971	6.18668330768808e-130	S100A1+DTC
CTTNBP2	8.92647394226358e-134	0.492526095934202	0.485	0.147	1.61033589918435e-129	S100A1+DTC
EPB41L4B1	2.02679632154691e-133	0.715226674287463	0.837	0.407	3.65634056407062e-129	S100A1+DTC
REEP51	7.43848185779195e-133	0.678114347662638	0.969	0.881	1.34190212714567e-128	S100A1+DTC
MTERF21	8.13616551226203e-133	0.654373791371563	0.751	0.329	1.46776425841207e-128	S100A1+DTC
TSTD11	6.94511499789175e-131	0.692648934266428	0.966	0.758	1.25289874561967e-126	S100A1+DTC
CD3201	2.18242246481037e-130	0.764859731396851	0.844	0.471	3.93709012651791e-126	S100A1+DTC
RAP1GAP1	2.25853862846468e-130	0.54751979860425	0.587	0.207	4.07440368575028e-126	S100A1+DTC
KCNC31	3.56916144378673e-128	0.625717773915851	0.696	0.29	6.43876724459126e-124	S100A1+DTC
SH3BGRL21	1.04963734750077e-127	0.678297473967579	0.979	0.747	1.89354577489139e-123	S100A1+DTC
PATJ1	2.06489497866706e-127	0.725321339650991	0.931	0.655	3.72507054151537e-123	S100A1+DTC
RGS6	3.29266221971821e-127	0.419948486638588	0.429	0.121	5.93996264437165e-123	S100A1+DTC
SQSTM1	3.30187967651287e-127	0.519554144424372	1	0.999	5.95659093642922e-123	S100A1+DTC
CLU1	1.09366657175326e-126	0.771411588752513	1	0.949	1.97297449544288e-122	S100A1+DTC
CD91	2.59185437211775e-125	0.59769384708748	1	0.99	4.67570528730043e-121	S100A1+DTC
NMU1	4.43168964670866e-125	0.792155322972055	0.663	0.267	7.99476812266243e-121	S100A1+DTC
SLC22A311	9.48822867559758e-125	0.701760580593101	0.918	0.541	1.7116764530778e-120	S100A1+DTC
NDUFA41	2.21747493971038e-124	0.63108965567231	0.999	0.965	4.00032479123752e-120	S100A1+DTC
BHMT2	5.54708263910527e-124	0.495421197040627	0.571	0.199	1.00069370809459e-119	S100A1+DTC
LONRF21	5.83402024478571e-124	0.6728933996935	0.697	0.296	1.05245725215934e-119	S100A1+DTC
C1orf1151	6.03502999807805e-124	0.849181776544388	0.807	0.407	1.08871941165328e-119	S100A1+DTC
CADM11	1.7440589856133e-123	0.726618072192644	0.966	0.766	3.1462824100464e-119	S100A1+DTC
PPDPF1	9.84076719937029e-123	0.638065880715674	0.997	0.916	1.7752744027664e-118	S100A1+DTC
SLC39A101	6.37181543099411e-122	0.603634245343988	0.716	0.304	1.14947550375134e-117	S100A1+DTC
TRIM21	1.44023042703025e-121	0.693521292313309	0.866	0.483	2.59817569036258e-117	S100A1+DTC
ID1	6.43880053105356e-121	0.810046251987906	0.919	0.639	1.16155961580206e-116	S100A1+DTC
SLC26A71	7.4866137296881e-120	0.463201142347211	0.693	0.254	1.35058511683573e-115	S100A1+DTC
ZNF4831	1.20687509964015e-119	0.604978899932588	0.721	0.32	2.17720267975084e-115	S100A1+DTC
RGL31	2.03552904570391e-119	0.717399634627633	0.918	0.597	3.67209439844986e-115	S100A1+DTC
PLCD3	2.46090636967759e-119	0.596624105917823	0.728	0.321	4.43947509089838e-115	S100A1+DTC
PER31	1.77816178549891e-118	0.592150074035446	0.725	0.326	3.20780386104003e-114	S100A1+DTC
TRIB11	1.91066382676033e-117	0.575398995365118	0.978	0.852	3.44683754347564e-113	S100A1+DTC
ATP13A41	2.37521286315623e-117	0.702072115237321	0.965	0.701	4.28488400513384e-113	S100A1+DTC
CDC42BPG1	4.45746336719858e-117	0.62588101464724	0.818	0.409	8.04126391442624e-113	S100A1+DTC
LGALS31	7.41669012545441e-117	0.590660556820711	1	0.968	1.33797089863198e-112	S100A1+DTC
ITGA91	7.47650209776314e-117	0.659576715599174	0.903	0.527	1.34876097843647e-112	S100A1+DTC
SYT12	8.67636077194382e-117	0.524289822562219	0.572	0.21	1.56521548325867e-112	S100A1+DTC
METTL7A1	3.62438502726502e-115	0.663593965997422	0.934	0.687	6.5383905891861e-111	S100A1+DTC
CAMK2B1	3.15432642155374e-114	0.53316191484691	0.609	0.241	5.69040486448295e-110	S100A1+DTC
ACSS11	3.56927428549194e-114	0.650242652691069	0.747	0.357	6.43897081102747e-110	S100A1+DTC
ZNF5401	8.12932205935729e-114	0.468071832999374	0.518	0.181	1.46652969950806e-109	S100A1+DTC
ENTPD1	7.80283565321461e-113	0.905370444300202	0.885	0.63	1.40763155183992e-108	S100A1+DTC
TXNIP	2.32300172357688e-112	0.718689098790762	0.968	0.848	4.19069510933268e-108	S100A1+DTC
MLXIPL	8.39747689551449e-112	0.392633316120084	0.384	0.109	1.51490483195081e-107	S100A1+DTC
ABHD111	9.83696855340923e-112	0.728039900228889	0.751	0.399	1.77458912703503e-107	S100A1+DTC
ATP8A11	1.47939337605821e-111	0.57977901370155	0.775	0.364	2.66882565040902e-107	S100A1+DTC
PARD6B1	1.60298951103225e-111	0.536352114586177	0.684	0.297	2.89179307790218e-107	S100A1+DTC
ARMCX31	2.0399421040289e-111	0.758759180098602	0.849	0.527	3.68005555566813e-107	S100A1+DTC
PRR15	2.08504365092841e-111	0.465696198393602	0.612	0.236	3.76141874627485e-107	S100A1+DTC
LRCH4	2.44902399501289e-111	0.675555197994102	0.912	0.698	4.41803928700326e-107	S100A1+DTC
ZFP36L11	4.70010215039561e-111	0.568766760125103	1	0.997	8.47898427931368e-107	S100A1+DTC
NPC21	1.23162897383859e-110	0.722737230398116	1	0.991	2.22185866880482e-106	S100A1+DTC
DUSP61	1.98163334074366e-110	0.724896117645502	0.934	0.723	3.57486654670157e-106	S100A1+DTC
CDCA7L	2.17722703576184e-110	0.611642588704129	0.678	0.302	3.92771757251437e-106	S100A1+DTC
MARCKSL11	1.30445564005604e-109	0.594227762834528	0.996	0.929	2.35323797466109e-105	S100A1+DTC
REPIN1	4.69660158233913e-109	0.653869174300734	0.751	0.384	8.47266925453979e-105	S100A1+DTC
KIAA1217	2.14766641733498e-108	0.580705194712308	0.999	0.913	3.8743902168723e-104	S100A1+DTC
MLLT61	1.82383481247415e-107	0.564493748795839	0.99	0.911	3.29019800170336e-103	S100A1+DTC
ZNF316	8.5194646506094e-107	0.70051412921609	0.906	0.67	1.53691142296994e-102	S100A1+DTC
MEPCE	9.51546149642714e-107	0.52288555136315	0.646	0.277	1.71658925395546e-102	S100A1+DTC
NOD1	1.47941728040124e-106	0.663405418093344	0.878	0.551	2.66886877384385e-102	S100A1+DTC
NKX6-1	6.15109903266346e-106	0.442690975535029	0.382	0.113	1.10965826549249e-101	S100A1+DTC
KLK10	6.25488843318328e-106	0.422060796614931	0.562	0.206	1.12838187334626e-101	S100A1+DTC
SHMT11	3.01338116440509e-105	0.575814765730757	0.75	0.363	5.43613962058679e-101	S100A1+DTC
KRT7	3.4297839986628e-105	0.649858888285946	1	0.96	6.18733033358769e-101	S100A1+DTC
TMEM30B1	1.36071695168752e-104	0.573181302905894	0.751	0.369	2.45473338084428e-100	S100A1+DTC
NEBL1	1.55864848643537e-104	0.573714530951523	0.763	0.369	2.81180186952942e-100	S100A1+DTC
COBL	1.67072735283455e-104	0.414722548944054	0.471	0.158	3.01399214451352e-100	S100A1+DTC
DUOXA21	1.91445814156434e-104	0.389857337809561	0.419	0.131	3.45368248738207e-100	S100A1+DTC
DTX41	3.18629963332515e-104	0.684579332193683	0.947	0.742	5.74808453851857e-100	S100A1+DTC
SLC7A21	9.74137281975566e-104	0.533680863350732	0.662	0.28	1.75734365668392e-99	S100A1+DTC
NIPAL31	1.4902627002299e-103	0.605751469134466	0.774	0.412	2.68843391121475e-99	S100A1+DTC
MACC11	9.63307837498183e-103	0.549922458083158	0.687	0.309	1.73780733884672e-98	S100A1+DTC
TSPAN12	1.23422408520813e-102	0.508671904076354	0.607	0.249	2.22654024971547e-98	S100A1+DTC
CTNNAL1	1.81448962698851e-102	0.614396653002686	0.894	0.599	3.27333928708727e-98	S100A1+DTC
FGFR21	5.84039342047283e-102	0.507176406945611	0.663	0.286	1.0536069730533e-97	S100A1+DTC
TACSTD2	9.70982909885048e-102	0.562182571141715	1	0.793	1.75165316943263e-97	S100A1+DTC
ACAD81	1.50429879102373e-101	0.548318684432363	0.681	0.317	2.7137550190068e-97	S100A1+DTC
MROH11	3.52691182458323e-101	0.617903948177014	0.953	0.803	6.36254893154815e-97	S100A1+DTC
UBE2QL1	6.62029080598106e-101	0.458432285137585	0.497	0.181	1.19430046139898e-96	S100A1+DTC
MACROD11	4.44785434312563e-100	0.612420460089476	0.832	0.489	8.02392923499863e-96	S100A1+DTC
ALDH5A11	8.72671181631343e-100	0.524021105875254	0.637	0.279	1.57429881166294e-95	S100A1+DTC
GPRC5A1	9.27794486214931e-100	0.628121222600372	0.975	0.797	1.67374125313174e-95	S100A1+DTC
TOMM201	1.08097914813673e-99	0.620057317195498	0.987	0.907	1.95008638323866e-95	S100A1+DTC
DUOXA11	1.6874051849515e-99	0.540533018593722	0.649	0.288	3.0440789536525e-95	S100A1+DTC
LIPH1	2.65523088765936e-99	0.658813193607605	0.862	0.524	4.79003652133748e-95	S100A1+DTC
CCND21	3.66727909027644e-99	0.578184428835972	0.99	0.875	6.6157714788587e-95	S100A1+DTC
HES11	1.52006660403431e-98	0.521748291195742	0.668	0.304	2.74220015367789e-94	S100A1+DTC
DOCK91	1.53526386344662e-98	0.560864502605174	0.985	0.894	2.76961600965769e-94	S100A1+DTC
PER11	1.74417341253922e-98	0.627080634365086	0.904	0.64	3.14648883622076e-94	S100A1+DTC
AFAP1L2	2.19742401081713e-98	0.621299318009058	0.874	0.592	3.9641529155141e-94	S100A1+DTC
CHPT11	4.32627836804041e-98	0.62567812624765	0.954	0.805	7.80460617594491e-94	S100A1+DTC
GGCT	9.25523535809626e-98	0.62300753001892	0.799	0.444	1.66964445860057e-93	S100A1+DTC
AIF1L	1.17327163794707e-97	0.437760574083686	0.588	0.233	2.11658203485651e-93	S100A1+DTC
PJA2	1.80870721031491e-97	0.510205374555698	0.993	0.969	3.26290780740809e-93	S100A1+DTC
ARMCX21	2.43465754022202e-97	0.609472166101905	0.857	0.551	4.39212220256052e-93	S100A1+DTC
ANXA1	3.5060081152468e-97	0.391502941533386	0.994	0.915	6.32483863990523e-93	S100A1+DTC
MUC1	6.5760029301196e-97	0.52202808592158	0.956	0.752	1.18631092859358e-92	S100A1+DTC
COL4A31	7.18895718017936e-97	0.455984171088177	0.613	0.258	1.29688787530436e-92	S100A1+DTC
CGN1	8.96100074150586e-97	0.53802203394588	0.725	0.347	1.61656453376766e-92	S100A1+DTC
ACO11	1.3490784707664e-96	0.636024170781906	0.799	0.459	2.43373756126258e-92	S100A1+DTC
TESC1	3.65099475212153e-96	0.600367326714447	0.872	0.515	6.58639453282724e-92	S100A1+DTC
C7orf501	9.65403058781309e-96	0.606972518815249	0.95	0.873	1.74158711804148e-91	S100A1+DTC
STEAP4	1.2935814504926e-95	0.414916836042509	0.462	0.161	2.33362093668864e-91	S100A1+DTC
EFCAB13	1.3595707202664e-95	0.575420668925417	0.763	0.385	2.45266557936059e-91	S100A1+DTC
COX7C1	2.02155527733338e-95	0.557824424380183	0.985	0.923	3.64688572030941e-91	S100A1+DTC
ACP61	3.88151539830538e-95	0.596549405444462	0.726	0.375	7.0022537785429e-91	S100A1+DTC
ARRDC3	1.37294993425129e-93	0.558624120210187	0.991	0.962	2.47680168138933e-89	S100A1+DTC
RHPN11	1.54365303567658e-93	0.558690703503534	0.924	0.663	2.78475007636056e-89	S100A1+DTC
KLHL21	1.87118424105037e-93	0.664259760168982	0.794	0.49	3.37561637085488e-89	S100A1+DTC
DOCK31	8.21329217978286e-92	0.525348026003872	0.654	0.306	1.48167790923283e-87	S100A1+DTC
PLEKHA4	1.5691483653551e-91	0.510587131205075	0.687	0.331	2.8307436511006e-87	S100A1+DTC
WWC11	2.69326763758583e-91	0.582591580101346	0.807	0.468	4.85865481820485e-87	S100A1+DTC
COPG2	4.83388913848982e-91	0.565775918734394	0.809	0.475	8.72033600583563e-87	S100A1+DTC
SLC17A51	5.80900759155214e-91	0.60491148724322	0.888	0.594	1.04794496951601e-86	S100A1+DTC
ABAT1	6.95210332245488e-91	0.541953557997675	0.859	0.506	1.25415943937086e-86	S100A1+DTC
KMT2C1	7.7249545110572e-91	0.514189750551508	0.988	0.961	1.39358179379472e-86	S100A1+DTC
IGFBP5	7.7766892702754e-91	0.602689866433851	0.937	0.72	1.40291474435768e-86	S100A1+DTC
HSF4	8.84066471973549e-91	0.493275806477114	0.604	0.267	1.59485591544028e-86	S100A1+DTC
TMED41	8.97871283517731e-91	0.514996302034973	0.981	0.899	1.61975979546599e-86	S100A1+DTC
GLDN	2.22348983254498e-90	0.576421418761232	0.574	0.25	4.01117565791114e-86	S100A1+DTC
LRP41	4.03830328020292e-90	0.886628852119756	0.928	0.689	7.28509911748606e-86	S100A1+DTC
PDLIM4	1.11662867730352e-89	0.536515075620606	0.984	0.831	2.01439813385554e-85	S100A1+DTC
ZBED2	2.125754724321e-89	0.505731623762939	0.669	0.311	3.83486152267508e-85	S100A1+DTC
ELMO31	3.6132887431123e-89	0.471643388430485	0.643	0.292	6.51837289257459e-85	S100A1+DTC
NHP2	8.5237309785338e-89	0.546143769586029	0.957	0.873	1.5376810685275e-84	S100A1+DTC
RASAL1	9.63103495552099e-89	0.416332765929199	0.485	0.184	1.73743870597599e-84	S100A1+DTC
RAB15	1.08872359792871e-88	0.456036976205863	0.584	0.253	1.96405737066339e-84	S100A1+DTC
GRB7	1.18940896416748e-88	0.497412901802552	0.628	0.28	2.14569377135813e-84	S100A1+DTC
ATP1A1	1.29149021454066e-88	0.602279808189125	0.888	0.677	2.32984834703134e-84	S100A1+DTC
RASEF1	2.03734151080124e-88	0.477487076235089	0.671	0.311	3.67536408548544e-84	S100A1+DTC
MRNIP	2.43912391807266e-88	0.632748775901439	0.85	0.593	4.40017954820307e-84	S100A1+DTC
AFDN1	1.41232465821274e-87	0.532918170190713	0.968	0.862	2.54783368341578e-83	S100A1+DTC
CYP1B1	3.04823603997317e-87	0.622211513058997	0.685	0.345	5.49901781611159e-83	S100A1+DTC
BMP71	4.04422634491569e-87	0.519029283776895	0.766	0.387	7.29578432622791e-83	S100A1+DTC
DNAJC221	6.17316897597523e-87	0.422785578786612	0.541	0.222	1.11363968326593e-82	S100A1+DTC
ATP9A1	6.45190158847858e-87	0.584591971724466	0.832	0.515	1.16392304656154e-82	S100A1+DTC
BHLHE40	8.49506877662918e-87	0.569663385317422	1	0.978	1.5325104073039e-82	S100A1+DTC
CCNO	9.44818426620201e-87	0.460049640008167	0.55	0.233	1.70445244162284e-82	S100A1+DTC
ADGRG11	1.35348321171061e-86	0.514392223871274	0.804	0.437	2.44168371392593e-82	S100A1+DTC
ERMP11	1.70949210695269e-86	0.521781084378468	0.81	0.466	3.08392376094265e-82	S100A1+DTC
TPD52L11	2.64006971183168e-86	0.584454319880994	0.888	0.626	4.76268576014436e-82	S100A1+DTC
PC	6.05107035916775e-86	0.391874467066708	0.46	0.173	1.09161309279386e-81	S100A1+DTC
P2RY2	6.65094677252414e-86	0.587767822677871	0.837	0.527	1.19983079776335e-81	S100A1+DTC
TMEM125	2.0179842667062e-85	0.396264437903139	0.475	0.182	3.64044361713799e-81	S100A1+DTC
METTL27	2.1877996182528e-85	0.443030542579044	0.54	0.226	3.94679051132805e-81	S100A1+DTC
FOXP41	4.45289080864057e-85	0.512846703533462	0.718	0.368	8.03301501878759e-81	S100A1+DTC
ERBB31	9.16805455703872e-85	0.464445749836373	0.634	0.291	1.65391704208979e-80	S100A1+DTC
CTSB1	1.64888317809006e-84	0.427472274364014	1	1	2.97458525327447e-80	S100A1+DTC
PPL	2.73987164387702e-84	0.378447140205523	0.904	0.667	4.94272844555415e-80	S100A1+DTC
CERT1	3.96364639653773e-84	0.579014746151951	0.897	0.706	7.15041809935406e-80	S100A1+DTC
ENOSF1	6.76128844025011e-84	0.499787830295474	0.725	0.371	1.21973643462112e-79	S100A1+DTC
CXXC51	1.021661589597e-83	0.571269119342166	0.918	0.717	1.843077507633e-79	S100A1+DTC
POGZ1	1.13669548361573e-83	0.58427679160046	0.887	0.696	2.05059865244277e-79	S100A1+DTC
C1orf1161	1.52780102388716e-83	0.540216610090903	0.663	0.329	2.75615304709244e-79	S100A1+DTC
RGMB1	1.67348668625107e-83	0.53502659123369	0.743	0.395	3.01896998199693e-79	S100A1+DTC
PEF1	2.18877930199712e-83	0.560064213013578	0.803	0.491	3.94855786080281e-79	S100A1+DTC
WDR191	6.61488330238075e-83	0.479783779319443	0.671	0.328	1.19332494774949e-78	S100A1+DTC
KLHL36	7.62775175368953e-83	0.458988798884908	0.679	0.332	1.37604641636559e-78	S100A1+DTC
SLC44A2	9.34743488652828e-83	0.504147875994414	0.966	0.869	1.6862772535297e-78	S100A1+DTC
SPRY11	1.08896150459461e-82	0.568317940394988	0.928	0.758	1.96448655428868e-78	S100A1+DTC
B3GNT31	2.31930082875826e-82	0.468769783026234	0.624	0.28	4.18401869507991e-78	S100A1+DTC
TCEA31	2.83833743693961e-82	0.603931159304465	0.824	0.535	5.12036073623905e-78	S100A1+DTC
PCDHGB7	3.17565970056431e-82	0.586203410807284	0.687	0.368	5.72889009981802e-78	S100A1+DTC
SLC4A51	4.39288142134802e-82	0.39210712523484	0.61	0.261	7.92475808411183e-78	S100A1+DTC
PCDH11	8.55095363103558e-82	0.545786117902759	0.782	0.449	1.54259203503882e-77	S100A1+DTC
GAS81	1.58841686451242e-81	0.479465255814303	0.709	0.36	2.86550402358041e-77	S100A1+DTC
SCX1	2.02565758340879e-81	0.688792358618425	0.831	0.513	3.65428628046945e-77	S100A1+DTC
DSP	5.64909005333411e-81	0.389633847017057	1	0.923	1.01909584562147e-76	S100A1+DTC
VASN	8.65493932586573e-81	0.454676178564184	0.622	0.29	1.56135105438618e-76	S100A1+DTC
FAM189A2	3.44974669766586e-80	0.449219484171485	0.64	0.299	6.22334304258921e-76	S100A1+DTC
CERS41	4.2464452661247e-80	0.543548605429113	0.844	0.541	7.66058726008896e-76	S100A1+DTC
HIPK2	5.99265432490693e-80	0.508905987090998	0.949	0.847	1.08107484021321e-75	S100A1+DTC
SPINT1	2.29073005307945e-79	0.471562174221352	0.966	0.825	4.13247701575532e-75	S100A1+DTC
ASAP2	3.39154069483555e-79	0.510499512842457	0.946	0.824	6.11833941348333e-75	S100A1+DTC
PTPN31	3.94863440221235e-79	0.402327446870643	0.531	0.225	7.12333646159108e-75	S100A1+DTC
SMIM22	7.56607828151963e-79	0.253467207960336	0.215	0.05	1.36492052198614e-74	S100A1+DTC
RRBP1	7.59212464883079e-79	0.443814116401566	0.994	0.974	1.36961928664908e-74	S100A1+DTC
SIAE1	9.7256416303992e-79	0.448928420035283	0.643	0.309	1.75450575012402e-74	S100A1+DTC
SH2D4A1	2.33166427749186e-78	0.50914	0.699	0.361	4.20632235659531e-74	S100A1+DTC
MAFK	2.51616446211349e-78	0.614431715972994	0.763	0.482	4.53916068965273e-74	S100A1+DTC
LCN10	2.65161301760977e-78	0.333213042945153	0.36	0.12	4.78350988376802e-74	S100A1+DTC
PLIN5	2.77267130392501e-78	0.376939106220141	0.431	0.161	5.00189903228073e-74	S100A1+DTC
SLC41A11	3.70129277453119e-78	0.492257064606859	0.779	0.429	6.67713216525427e-74	S100A1+DTC
TGFBR1	3.75128915919482e-78	0.537402646559579	0.821	0.52	6.76732564318746e-74	S100A1+DTC
BCL7A1	4.20180215410586e-78	0.478219520326687	0.644	0.319	7.58005108600697e-74	S100A1+DTC
WDR661	6.01470097283686e-78	0.380637829845795	0.5	0.204	1.08505205549977e-73	S100A1+DTC
CHD41	6.38573692067995e-78	0.510300825690595	0.951	0.843	1.15198694049066e-73	S100A1+DTC
GGA21	6.75887887730101e-78	0.48182917568756	0.953	0.826	1.2193017494651e-73	S100A1+DTC
MUC151	9.66323364092763e-78	0.546240427030189	0.837	0.505	1.74324734882334e-73	S100A1+DTC
PACSIN3	2.38478945542695e-77	0.451110045303967	0.654	0.321	4.30216017759022e-73	S100A1+DTC
CIRBP1	3.16879794842446e-77	0.395822459732242	1	0.991	5.71651149895773e-73	S100A1+DTC
FOXQ1	5.36872488514438e-77	0.457063881509226	0.687	0.336	9.68517969280046e-73	S100A1+DTC
MYH141	6.51826399110704e-77	0.512157775175868	0.988	0.828	1.17589482399571e-72	S100A1+DTC
ZNF514	6.95060670163152e-77	0.418449947633612	0.56	0.251	1.25388944897433e-72	S100A1+DTC
EFNA11	8.37178757936663e-77	0.554743457596614	0.8	0.511	1.51027047931774e-72	S100A1+DTC
SMIM51	1.24907997373817e-76	0.423202079573017	0.626	0.291	2.25334027262366e-72	S100A1+DTC
MXRA71	1.58808031973965e-76	0.439366616227088	0.999	0.979	2.86489689681032e-72	S100A1+DTC
COL13A1	3.47308391621157e-76	0.425169449445008	0.487	0.204	6.26544338484567e-72	S100A1+DTC
NTRK21	3.47310883212956e-76	0.506512336263009	0.915	0.678	6.26548833316172e-72	S100A1+DTC
ABCA21	3.47794573479981e-76	0.469424664855702	0.715	0.373	6.27421410557886e-72	S100A1+DTC
AKAP13	5.14874531196273e-76	0.474590734779791	0.972	0.89	9.28833654278077e-72	S100A1+DTC
CYSLTR2	6.23101382637282e-76	0.381424888233109	0.516	0.213	1.12407489427766e-71	S100A1+DTC
EPS8L1	1.48349836425443e-75	0.352543563803494	0.671	0.332	2.67623104911499e-71	S100A1+DTC
2025-03-06	3.0980635834417e-75	0.563578183957955	0.881	0.68	5.58890670452883e-71	S100A1+DTC
ZNF512B	3.6678697988479e-75	0.48633651412378	0.691	0.363	6.61683711712162e-71	S100A1+DTC
POR	5.11483674563029e-75	0.520926366447108	0.769	0.461	9.22716548911705e-71	S100A1+DTC
KCNJ161	5.98671197127178e-75	0.728538107806773	0.876	0.595	1.08000283961743e-70	S100A1+DTC
PAPLN1	6.61285415596575e-75	0.501850890295373	0.815	0.479	1.19295888973622e-70	S100A1+DTC
MSI21	9.48012165955264e-75	0.512279840106217	0.928	0.774	1.7102139473833e-70	S100A1+DTC
SRGAP3	1.04589569128319e-74	0.384499493807293	0.507	0.214	1.88679582707487e-70	S100A1+DTC
ELF3	1.56736267667128e-74	0.458795320289509	0.825	0.521	2.827522268715e-70	S100A1+DTC
CCND3	1.62627885330416e-74	0.565742382088593	0.915	0.796	2.93380705136071e-70	S100A1+DTC
NDUFC21	2.26491487887491e-74	0.448889188075335	0.979	0.914	4.08590644149034e-70	S100A1+DTC
ARHGEF21	3.23913387535504e-74	0.493001830390114	0.941	0.791	5.84339751114048e-70	S100A1+DTC
TM7SF21	3.80790163377316e-74	0.483854609322953	0.644	0.325	6.86945454732677e-70	S100A1+DTC
CDS11	5.38348468201853e-74	0.466976884984459	0.694	0.361	9.71180636636142e-70	S100A1+DTC
STXBP61	6.54948551335458e-74	0.452286502716259	0.621	0.292	1.18152718660917e-69	S100A1+DTC
CELSR2	6.8664675740736e-74	0.43558693111718	0.503	0.217	1.23871075036288e-69	S100A1+DTC
OBSL11	7.66220891523803e-74	0.517056194031323	0.838	0.548	1.38226248830894e-69	S100A1+DTC
SLC2A10	9.7278187316605e-74	0.41052121271004	0.588	0.275	1.75489849919155e-69	S100A1+DTC
SOX9	1.25879108852824e-73	0.476104974043998	0.647	0.324	2.27085912370495e-69	S100A1+DTC
ANKS6	1.5742389520445e-73	0.467843408969505	0.641	0.328	2.83992706948828e-69	S100A1+DTC
RAB27A1	1.98800899668278e-73	0.537238083420545	0.991	0.933	3.58636823001574e-69	S100A1+DTC
BAIAP2	3.27121415608524e-73	0.484320249586121	0.687	0.368	5.90127033757777e-69	S100A1+DTC
LZTS31	3.91222597980612e-73	0.45701597447499	0.566	0.267	7.05765566757024e-69	S100A1+DTC
SLC30A21	4.56166807354794e-73	0.385386	0.506	0.217	8.22924920468049e-69	S100A1+DTC
TMEM2451	5.11261779214369e-73	0.454089365926249	0.946	0.812	9.22316249702722e-69	S100A1+DTC
CDRT4	9.76867857194459e-73	0.411515231950977	0.6	0.284	1.7622696143788e-68	S100A1+DTC
SH3D211	9.80231479342327e-73	0.398556670353026	0.535	0.235	1.76833758873356e-68	S100A1+DTC
NDUFS5	4.2633964710978e-72	0.489335482581868	0.932	0.8	7.69116723386044e-68	S100A1+DTC
HPN1	4.68610070415957e-72	0.412294967401964	0.596	0.282	8.45372567030387e-68	S100A1+DTC
ADSS1	6.01216489476343e-72	0.468436333698583	0.951	0.842	1.08459454701532e-67	S100A1+DTC
BDH1	6.38712140246848e-72	0.421161948343149	0.603	0.288	1.15223670100531e-67	S100A1+DTC
GPER1	1.23063069907518e-71	0.352924336613087	0.413	0.157	2.22005778113163e-67	S100A1+DTC
RMND5B	1.74100964938004e-71	0.531767649162062	0.8	0.528	3.14078140748159e-67	S100A1+DTC
PDE5A1	2.27152530859706e-71	0.593873984601215	0.957	0.796	4.09783165670909e-67	S100A1+DTC
BAIAP3	2.50244518467061e-71	0.310210680639364	0.3	0.095	4.51441111314578e-67	S100A1+DTC
C12orf491	2.66721792665144e-71	0.463385039781758	0.632	0.321	4.8116611396792e-67	S100A1+DTC
FBF11	3.87416171873643e-71	0.478708093581552	0.69	0.373	6.98898774060052e-67	S100A1+DTC
ZNF7141	3.91581928482152e-71	0.421651610548922	0.612	0.3	7.06413798981802e-67	S100A1+DTC
NFIA1	4.3076820906822e-71	0.423747241611532	0.669	0.335	7.77105849159069e-67	S100A1+DTC
WBP1	4.58378303251746e-71	0.498651605602639	0.909	0.793	8.2691445906615e-67	S100A1+DTC
ESAM1	7.9016495938535e-71	0.466006258093064	0.681	0.358	1.42545758673117e-66	S100A1+DTC
NDUFC11	1.13570314745299e-70	0.48625398006982	0.916	0.787	2.0488084780052e-66	S100A1+DTC
DPM31	1.45502510686768e-70	0.438615415247574	0.616	0.311	2.62486529278929e-66	S100A1+DTC
PDK21	2.2583279710728e-70	0.493130150622203	0.675	0.361	4.07402365981534e-66	S100A1+DTC
LMO31	2.40724568318825e-70	0.51137047608933	1	0.862	4.3426712124716e-66	S100A1+DTC
LRP21	2.56134857963187e-70	0.375537167193654	0.443	0.176	4.62067283765589e-66	S100A1+DTC
TTC31	2.69981149817155e-70	0.391387806856309	0.999	0.987	4.87045994270148e-66	S100A1+DTC
MICA	3.79149525938689e-70	0.498421416469828	0.721	0.41	6.83985744793396e-66	S100A1+DTC
SYPL2	4.16513364934617e-70	0.313078373745069	0.324	0.108	7.51390110342049e-66	S100A1+DTC
PPFIBP21	5.09229780632759e-70	0.482535256145663	0.818	0.51	9.18650524261498e-66	S100A1+DTC
CACNA1I	5.32402294762339e-70	0.316041222290987	0.312	0.103	9.60453739751259e-66	S100A1+DTC
DUSP5	5.93831391753968e-70	0.682934295650348	0.871	0.705	1.07127183072416e-65	S100A1+DTC
CCNI1	5.9619816964004e-70	0.365989216027977	1	0.998	1.07554149803063e-65	S100A1+DTC
LBH	7.01788473621389e-70	0.526720583804228	0.866	0.659	1.26602640641299e-65	S100A1+DTC
DIRAS31	7.6157673403984e-70	0.344465327636893	0.453	0.182	1.37388442820787e-65	S100A1+DTC
GSE1	8.3457039271569e-70	0.504141095416476	0.829	0.549	1.5055649884591e-65	S100A1+DTC
MTR1	8.47698769046332e-70	0.525700868498582	0.875	0.697	1.52924857935958e-65	S100A1+DTC
THNSL21	9.34479408128671e-70	0.495826392858174	0.65	0.346	1.68580085226412e-65	S100A1+DTC
MPP71	1.80393792897049e-69	0.490502242764414	0.816	0.518	3.25430402386276e-65	S100A1+DTC
FARP11	1.9908938742703e-69	0.481675639426729	0.919	0.772	3.59157254918362e-65	S100A1+DTC
STUB11	2.4641145240672e-69	0.479421883015917	0.946	0.833	4.44526260141723e-65	S100A1+DTC
EIF4EBP3	2.52434388029166e-69	0.38745068577477	0.501	0.22	4.55391636004615e-65	S100A1+DTC
ZNF319	2.72051515584012e-69	0.371595293316945	0.484	0.206	4.90780934113557e-65	S100A1+DTC
AGPAT2	5.12701327071299e-69	0.450669359625571	0.719	0.397	9.24913194036623e-65	S100A1+DTC
LPCAT21	6.68881177588307e-69	0.465381518211265	0.703	0.383	1.20666164436931e-64	S100A1+DTC
SELENOH	7.50516424433444e-69	0.42067248283583	0.982	0.962	1.35393162967793e-64	S100A1+DTC
APBB3	8.39928560268791e-69	0.432561287849128	0.718	0.38	1.5152311227249e-64	S100A1+DTC
ECE1	9.15977286846312e-69	0.424787005934498	0.99	0.933	1.65242302547075e-64	S100A1+DTC
NUDT31	1.04958263782685e-68	0.454813711232343	0.935	0.853	1.89344707863963e-64	S100A1+DTC
ARFGEF21	2.56868054071961e-68	0.482937851376215	0.901	0.748	4.63389969545817e-64	S100A1+DTC
CORO6	2.74693627446435e-68	0.336430581470376	0.363	0.13	4.95547303913369e-64	S100A1+DTC
SERPINA11	4.07009116127922e-68	0.642378568265313	1	0.964	7.34244445494772e-64	S100A1+DTC
IRS2	5.51058777492387e-68	0.449667161077322	0.678	0.359	9.94110034596266e-64	S100A1+DTC
APMAP1	1.0359352409292e-67	0.450800248340786	0.957	0.849	1.86882717463629e-63	S100A1+DTC
SLIT3	1.15413271252843e-67	0.382406957144175	0.6	0.287	2.08205541340128e-63	S100A1+DTC
ARHGEF16	1.24341409513225e-67	0.361664811899893	0.491	0.214	2.24311902761858e-63	S100A1+DTC
USP54	1.83541577227193e-67	0.467895522629378	0.768	0.46	3.31109005317857e-63	S100A1+DTC
ABO1	1.8810636893088e-67	0.318635614703014	0.4	0.152	3.39343889551307e-63	S100A1+DTC
PILRB1	2.65677096100691e-67	0.518866664411418	0.804	0.534	4.79281481365646e-63	S100A1+DTC
HOPX1	3.70785205389189e-67	0.450517000868938	0.959	0.793	6.68896510522097e-63	S100A1+DTC
TMEM2431	4.04984353120901e-67	0.394489347978283	0.61	0.298	7.30591773030106e-63	S100A1+DTC
KCNK51	7.57021592159535e-67	0.383261527040459	0.531	0.245	1.3656669522558e-62	S100A1+DTC
RALGAPA2	8.45209948080949e-67	0.44050787372434	0.678	0.358	1.52475874633803e-62	S100A1+DTC
NRCAM	1.35730518958861e-66	0.401857977172878	0.729	0.387	2.44857856201786e-62	S100A1+DTC
ARHGEF5	2.1888759849075e-66	0.44131835020412	0.675	0.366	3.94873227677313e-62	S100A1+DTC
S100A51	2.35202032246331e-66	0.351670435483914	0.549	0.248	4.2430446617238e-62	S100A1+DTC
CPLANE1	3.10999687929323e-66	0.490077451799909	0.809	0.525	5.61043437024499e-62	S100A1+DTC
SLC27A61	5.00372726387529e-66	0.381628618254493	0.544	0.243	9.02672398403102e-62	S100A1+DTC
ATL21	6.55428031157118e-66	0.506957503528132	0.888	0.689	1.18239216820744e-61	S100A1+DTC
RBM471	7.47744290025085e-66	0.477626381378902	0.884	0.719	1.34893069920525e-61	S100A1+DTC
SPIN1	7.75722807524288e-66	0.429171216605944	0.969	0.914	1.39940394477382e-61	S100A1+DTC
PYGB	8.71200539146508e-66	0.432499087309119	0.978	0.916	1.5716457726203e-61	S100A1+DTC
ZNF217	1.11496035367266e-65	0.51627064735457	0.924	0.826	2.01138847802548e-61	S100A1+DTC
RAB11FIP41	1.4141779833473e-65	0.400966720983445	0.64	0.323	2.55117708195853e-61	S100A1+DTC
PMPCB	2.58577445708296e-65	0.495599680146124	0.922	0.831	4.66473712057765e-61	S100A1+DTC
ECHDC21	7.06744575348571e-65	0.51475663919194	0.807	0.575	1.27496721392882e-60	S100A1+DTC
INSR1	2.45596972744932e-64	0.401081085531303	0.619	0.313	4.43056938831858e-60	S100A1+DTC
ARRDC2	2.48583262372837e-64	0.484098934008697	0.718	0.426	4.48444205320598e-60	S100A1+DTC
NDFIP11	3.78065210571075e-64	0.436650723923306	0.975	0.917	6.8202963987022e-60	S100A1+DTC
TMEM63A	8.17487085806177e-64	0.503668310497365	0.824	0.569	1.47474670279434e-59	S100A1+DTC
PCSK21	1.65499267390364e-63	0.259043322000214	0.875	0.68	2.98560678372217e-59	S100A1+DTC
UTRN1	1.7301544558487e-63	0.414725105540703	0.972	0.896	3.12119863835106e-59	S100A1+DTC
SRSF5	2.48389422204177e-63	0.42658665753168	0.934	0.829	4.48094517656335e-59	S100A1+DTC
NAB21	2.51092977636384e-63	0.427397901923981	0.7	0.383	4.52971731656037e-59	S100A1+DTC
RALY	3.63848020475818e-63	0.453562471957867	0.719	0.407	6.56381828938375e-59	S100A1+DTC
ZMAT11	3.82508442646904e-63	0.389350971331173	0.621	0.308	6.90045230535015e-59	S100A1+DTC
LAMA1	6.44788339020532e-63	0.378200922104705	0.424	0.181	1.16319816359304e-58	S100A1+DTC
AGRN	6.86028794763159e-63	0.418432201319008	0.988	0.93	1.23759594575274e-58	S100A1+DTC
EPCAM1	6.90041146306405e-63	0.424439680669459	0.99	0.819	1.24483422793675e-58	S100A1+DTC
SEZ6L21	8.64805376405725e-63	0.370231087441149	0.553	0.26	1.56010889903593e-58	S100A1+DTC
CDH11	9.92774566937005e-63	0.398223386898069	0.638	0.327	1.79096531875436e-58	S100A1+DTC
FAM3C1	1.09718803549052e-62	0.381531268190986	0.996	0.978	1.9793272160249e-58	S100A1+DTC
CTXN1	1.35851682897016e-62	0.381876496715375	0.671	0.339	2.45076435946217e-58	S100A1+DTC
TOMM7	2.08498048426929e-62	0.483748547013295	0.932	0.821	3.76130479362179e-58	S100A1+DTC
METTL7B1	2.15266104655219e-62	0.328765544536276	0.391	0.156	3.88340052798016e-58	S100A1+DTC
GLCCI11	2.18760239328587e-62	0.451235551614694	0.721	0.403	3.94643471748772e-58	S100A1+DTC
CRYL11	3.57238206521135e-62	0.437927174422215	0.722	0.417	6.44457724564128e-58	S100A1+DTC
SORT1	4.16224090197824e-62	0.439298696806247	0.924	0.805	7.50868258716874e-58	S100A1+DTC
MARVELD21	5.33513471656299e-62	0.373670813476587	0.616	0.306	9.62458302867964e-58	S100A1+DTC
MPV171	5.37200807199412e-62	0.4134431169454	0.954	0.903	9.69110256187738e-58	S100A1+DTC
SMG51	5.38393805031578e-62	0.49935112945915	0.878	0.691	9.71262424276967e-58	S100A1+DTC
NR3C21	6.38126703723205e-62	0.40215238798021	0.734	0.409	1.15118057351666e-57	S100A1+DTC
HES6	8.29076843524327e-62	0.336682892719768	0.457	0.198	1.49565462571789e-57	S100A1+DTC
RTL4	8.7063094942635e-62	0.262749936537227	0.281	0.092	1.57061823276514e-57	S100A1+DTC
SLC4A11	1.26907317305035e-61	0.316435150894052	0.366	0.14	2.28940800418283e-57	S100A1+DTC
FXYD6	1.32978717128486e-61	0.44401409398762	0.663	0.356	2.3989360569979e-57	S100A1+DTC
RGL2	1.43929101160774e-61	0.451663072735743	0.868	0.632	2.59648098494036e-57	S100A1+DTC
CHKA	1.71508634614987e-61	0.434074741263854	0.678	0.373	3.09401576845437e-57	S100A1+DTC
ANKHD1	1.95229934822236e-61	0.473387799291789	0.912	0.83	3.52194802419314e-57	S100A1+DTC
RNF180	2.10459201103203e-61	0.442071142245934	0.629	0.34	3.79668398790178e-57	S100A1+DTC
SLU7	2.12239654731255e-61	0.459287955540486	0.921	0.826	3.82880337135184e-57	S100A1+DTC
GALNT111	2.67392351193178e-61	0.467004971137129	0.874	0.693	4.82375801552494e-57	S100A1+DTC
MLPH1	2.8974003717002e-61	0.447806783368302	0.875	0.631	5.22691027054716e-57	S100A1+DTC
SEPTIN5	3.24026780721978e-61	0.376826147610339	0.671	0.345	5.84544312422448e-57	S100A1+DTC
MPP6	4.885521254855e-61	0.38565323695158	0.594	0.298	8.81348034375842e-57	S100A1+DTC
PLPP31	6.9336373445479e-61	0.647011517966436	0.943	0.768	1.25082817695644e-56	S100A1+DTC
TTC81	1.29353136707919e-60	0.461056630228552	0.712	0.42	2.33353058621087e-56	S100A1+DTC
SAV11	1.44848967745209e-60	0.449529861588893	0.812	0.538	2.61307537812357e-56	S100A1+DTC
SORL1	1.51430863156436e-60	0.405119858310521	0.688	0.375	2.7318127713421e-56	S100A1+DTC
RAB251	1.77443470771217e-60	0.428302971775481	0.879	0.647	3.20108021271275e-56	S100A1+DTC
NDUFB21	2.24763461588977e-60	0.464969981123082	0.899	0.757	4.05473284706515e-56	S100A1+DTC
TSPYL11	2.51144323984259e-60	0.403828411185434	0.974	0.912	4.53064360467604e-56	S100A1+DTC
ST3GAL51	2.63074585414796e-60	0.459136557984808	0.793	0.514	4.74586552088292e-56	S100A1+DTC
PDE8B1	3.39740868851533e-60	0.382874935513261	0.891	0.603	6.12892527408166e-56	S100A1+DTC
TMPRSS6	3.91712590906263e-60	0.284486899306729	0.446	0.183	7.06649513994899e-56	S100A1+DTC
KAZN1	4.42072482930487e-60	0.337767618236624	0.459	0.201	7.97498759206598e-56	S100A1+DTC
DCAKD	5.00480304753243e-60	0.434576286563843	0.753	0.456	9.02866469774849e-56	S100A1+DTC
CST61	5.10085322517352e-60	1.16331907104769	0.69	0.4	9.20193921821304e-56	S100A1+DTC
DDX24	8.18914045394346e-60	0.43249238693289	0.954	0.899	1.4773209378914e-55	S100A1+DTC
CHCHD2	8.72384987366849e-60	0.403154159430292	0.985	0.963	1.5737825172098e-55	S100A1+DTC
MTHFR1	1.84356010316278e-59	0.406772803241286	0.729	0.417	3.32578242610565e-55	S100A1+DTC
RILP1	2.61260169805969e-59	0.435670158172103	0.64	0.347	4.71313346329968e-55	S100A1+DTC
COPRS	4.07690234460153e-59	0.474100301412317	0.821	0.604	7.35473182966117e-55	S100A1+DTC
WDR721	4.19055066217532e-59	0.285372575495617	0.397	0.159	7.55975339456428e-55	S100A1+DTC
TNFRSF12A	4.88610557682241e-59	0.44204130732662	0.982	0.935	8.81453446058763e-55	S100A1+DTC
SGMS2	6.22602087085825e-59	0.421558415376966	0.64	0.353	1.12317416510283e-54	S100A1+DTC
EPHX21	1.12355258336373e-58	0.344407892177091	0.597	0.295	2.02688886038816e-54	S100A1+DTC
PPP1R35	1.23713499179115e-58	0.469390254977453	0.782	0.504	2.23179152519124e-54	S100A1+DTC
CIART1	1.30981507288968e-58	0.372946518314086	0.509	0.239	2.36290639149299e-54	S100A1+DTC
RAB171	1.41664508186243e-58	0.35923394708223	0.593	0.297	2.55562772767983e-54	S100A1+DTC
SYDE2	1.56574236503483e-58	0.324876529579599	0.432	0.187	2.82459922652283e-54	S100A1+DTC
WDR6	1.61410472593497e-58	0.455899838733944	0.884	0.714	2.91184492558668e-54	S100A1+DTC
MYO5C1	1.74418725415211e-58	0.389663731973576	0.557	0.281	3.14651380649041e-54	S100A1+DTC
UPF1	1.88368540333168e-58	0.45116548681293	0.762	0.488	3.39816846761036e-54	S100A1+DTC
OGA	2.88667900034075e-58	0.35287117566532	0.996	0.994	5.2075689166147e-54	S100A1+DTC
DAP	4.31379669923884e-58	0.42108483392771	0.96	0.897	7.78208924542687e-54	S100A1+DTC
CCDC125	4.57105473050947e-58	0.403022955012008	0.662	0.364	8.24618273383909e-54	S100A1+DTC
IFT221	4.80905983652294e-58	0.44042946083181	0.706	0.419	8.67554394508738e-54	S100A1+DTC
PPP1R3F	5.55479364618218e-58	0.296344224925936	0.36	0.141	1.00208477377126e-53	S100A1+DTC
GALNT18	7.87371697195234e-58	0.33783490991764	0.434	0.189	1.4204185417402e-53	S100A1+DTC
LUC7L2	8.0597162355122e-58	0.387193864563888	0.957	0.909	1.4539728088864e-53	S100A1+DTC
SIX5	1.05052302442619e-57	0.401847907103126	0.587	0.308	1.89514353606485e-53	S100A1+DTC
ADK	1.3475639542396e-57	0.446077162053793	0.897	0.74	2.43100537344823e-53	S100A1+DTC
BEND71	1.36335341659242e-57	0.394759854303666	0.697	0.377	2.45948956353273e-53	S100A1+DTC
ALDH3A21	1.68847965003507e-57	0.444894185928937	0.888	0.702	3.04601728866327e-53	S100A1+DTC
FAM47E1	2.05991168504349e-57	0.314747273907385	0.419	0.181	3.71608067981845e-53	S100A1+DTC
LMTK2	2.34020613084271e-57	0.404039017736167	0.603	0.326	4.22173186004026e-53	S100A1+DTC
CRTC1	3.07362910077757e-57	0.372823675126038	0.537	0.27	5.54482689780274e-53	S100A1+DTC
RAP1GAP2	3.4512179688776e-57	0.28652028185575	0.366	0.145	6.2259972158552e-53	S100A1+DTC
KCP	4.1169610330255e-57	0.321854483281602	0.35	0.137	7.426997703578e-53	S100A1+DTC
RCC1L	5.24268629181986e-57	0.454238438648423	0.706	0.426	9.45780607044304e-53	S100A1+DTC
SUMF2	5.88981729687436e-57	0.40835041152148	0.946	0.867	1.06252304035613e-52	S100A1+DTC
RHOBTB3	6.18232956614703e-57	0.39602159925088	0.953	0.826	1.11529225373292e-52	S100A1+DTC
TCEA21	9.23176227890375e-57	0.409159666905374	0.657	0.366	1.66540991511424e-52	S100A1+DTC
PEMT1	1.06426731977831e-56	0.397963043661563	0.647	0.359	1.91993824488007e-52	S100A1+DTC
MARC11	1.49490572201024e-56	0.336077696446654	0.457	0.206	2.69680992250647e-52	S100A1+DTC
NECAB3	1.73894408444179e-56	0.38855023390758	0.582	0.3	3.13705512833299e-52	S100A1+DTC
ATP6V0A11	1.90726892345674e-56	0.433030107852543	0.718	0.432	3.44071313791596e-52	S100A1+DTC
EMC101	2.60353605493093e-56	0.389999786686185	0.978	0.934	4.6967790430954e-52	S100A1+DTC
CDKN2A	3.40702088325183e-56	0.312165735835418	0.387	0.159	6.14626567338629e-52	S100A1+DTC
BRD8	4.47733321471569e-56	0.469379141485953	0.76	0.514	8.0771091193471e-52	S100A1+DTC
LHPP	4.8730568687475e-56	0.382557487105293	0.629	0.345	8.79099459122049e-52	S100A1+DTC
TMEM8B1	5.38027383505914e-56	0.39177570566299	0.687	0.391	9.70601399844669e-52	S100A1+DTC
ZSWIM51	5.40330082874951e-56	0.330296224826765	0.457	0.208	9.74755469506412e-52	S100A1+DTC
MST1	5.66150372110152e-56	0.316780422040249	0.41	0.176	1.02133527128672e-51	S100A1+DTC
BBS2	6.30775152634929e-56	0.394453881474019	0.681	0.383	1.13791837535341e-51	S100A1+DTC
CCSER1	8.72045242733091e-56	0.342149208679938	0.391	0.166	1.5731696178905e-51	S100A1+DTC
RGS51	1.05765245614154e-55	0.552347433709148	0.906	0.762	1.90800503087934e-51	S100A1+DTC
TMEM209	1.21569961155695e-55	0.375964602676595	0.59	0.31	2.19312209924873e-51	S100A1+DTC
C1orf210	1.24735586871774e-55	0.340496049227811	0.429	0.192	2.2502299871668e-51	S100A1+DTC
SH3GLB2	1.36319898349122e-55	0.434770053945894	0.79	0.528	2.45921096621817e-51	S100A1+DTC
TCF25	1.86362238657779e-55	0.40148396034365	0.963	0.903	3.36197478538633e-51	S100A1+DTC
ACADL1	2.49916172448435e-55	0.338592986718252	0.413	0.18	4.50848775096977e-51	S100A1+DTC
COG7	2.57084415073974e-55	0.42385563210909	0.725	0.439	4.63780284793449e-51	S100A1+DTC
C15orf39	3.22782764094221e-55	0.391309961016211	0.591	0.317	5.82300106425974e-51	S100A1+DTC
MAN2A2	3.38167501101725e-55	0.413633306403216	0.659	0.379	6.10054171987513e-51	S100A1+DTC
TERF2IP	3.76156862556146e-55	0.434696780588682	0.872	0.702	6.78586980051287e-51	S100A1+DTC
TDRD10	5.40337455482717e-55	0.28389050510464	0.359	0.143	9.74768769690821e-51	S100A1+DTC
SYTL5	6.181587546994e-55	0.259520799625273	0.328	0.124	1.11515839347772e-50	S100A1+DTC
WDR59	6.62751410231517e-55	0.376862081643738	0.61	0.328	1.19560354405766e-50	S100A1+DTC
EPHA1	8.59338483009039e-55	0.28404142299768	0.371	0.15	1.55024662334831e-50	S100A1+DTC
DLG51	1.02559149927256e-54	0.480280458916469	0.799	0.551	1.8501670646877e-50	S100A1+DTC
PREPL1	1.07063326612803e-54	0.438210686618218	0.813	0.568	1.93142241209498e-50	S100A1+DTC
EPHA10	1.15383076374463e-54	0.269858527661699	0.307	0.113	2.08151069779532e-50	S100A1+DTC
NHSL21	1.75764274004988e-54	0.351480275307186	0.556	0.278	3.17078750304998e-50	S100A1+DTC
IQCA1	1.99114088781856e-54	0.316390167640762	0.393	0.167	3.59201816162468e-50	S100A1+DTC
SH2B1	2.00598327389707e-54	0.408075109628404	0.65	0.367	3.61879382611031e-50	S100A1+DTC
PHKA1	2.41732896465643e-54	0.318415572504613	0.474	0.222	4.3608614522402e-50	S100A1+DTC
CCNL2	2.67075372293224e-54	0.329730629861092	1	0.997	4.81803971616976e-50	S100A1+DTC
HDAC1	2.69640687641309e-54	0.421183093091279	0.882	0.738	4.86431800504922e-50	S100A1+DTC
HSD17B4	4.02162588788963e-54	0.354844657208931	0.591	0.312	7.2550131017529e-50	S100A1+DTC
TTC39B	4.93621896120681e-54	0.380516094207015	0.654	0.359	8.90493900601709e-50	S100A1+DTC
C11orf541	5.42943080764058e-54	0.363111424159198	0.604	0.322	9.79469317698361e-50	S100A1+DTC
CAT1	5.58633040228808e-54	0.443447195203473	0.891	0.778	1.00777400457277e-49	S100A1+DTC
BAHD1	5.66202716682575e-54	0.365218068930195	0.572	0.299	1.02142970089537e-49	S100A1+DTC
DDAH2	9.35589404836459e-54	0.411932018675429	0.949	0.84	1.68780328632497e-49	S100A1+DTC
SLC12A2	1.16483652526653e-53	0.367893544411984	0.628	0.339	2.10136509158081e-49	S100A1+DTC
TTC39A1	1.2596110359606e-53	0.319385694135038	0.6	0.304	2.27233830887292e-49	S100A1+DTC
CTXND1	1.46494505689348e-53	0.302601097791152	0.272	0.096	2.64276088263584e-49	S100A1+DTC
FAM174B1	1.61601831097007e-53	0.370473141488141	0.819	0.505	2.91529703299001e-49	S100A1+DTC
ZMIZ2	2.03223628198397e-53	0.412978259163377	0.944	0.872	3.66615425269909e-49	S100A1+DTC
SEMA3F	2.2972872666606e-53	0.442297654779025	0.806	0.582	4.14430622905572e-49	S100A1+DTC
PRUNE11	2.40833943895544e-53	0.368155735789112	0.575	0.303	4.34464434787561e-49	S100A1+DTC
B9D11	3.05905217553182e-53	0.375311478657096	0.662	0.376	5.5185301246594e-49	S100A1+DTC
ZNF6801	3.80692392415647e-53	0.416138397996344	0.772	0.504	6.86769075917827e-49	S100A1+DTC
GATM	4.38633085325702e-53	0.306945273739487	0.4	0.172	7.91294085927567e-49	S100A1+DTC
CARF1	4.8352225469185e-53	0.34613904715583	0.61	0.323	8.72274147464098e-49	S100A1+DTC
NUMA11	5.59023948009712e-53	0.404267945136419	0.913	0.827	1.00847920220952e-48	S100A1+DTC
ECI11	5.74255315179777e-53	0.418742248254105	0.79	0.517	1.03595658858432e-48	S100A1+DTC
BLACAT1	5.74834173115937e-53	0.30749901205684	0.419	0.186	1.03700084830115e-48	S100A1+DTC
UMAD11	6.4039189699118e-53	0.370846881294456	0.624	0.345	1.15526698217209e-48	S100A1+DTC
LNX11	7.59866892389207e-53	0.35173018488268	0.499	0.243	1.37079987387013e-48	S100A1+DTC
RARG	7.90433154956131e-53	0.351843604143272	0.54	0.276	1.42594141154086e-48	S100A1+DTC
BICDL2	8.2643822072816e-53	0.297903310007116	0.504	0.24	1.4908945501936e-48	S100A1+DTC
CCNDBP11	8.73191659265506e-53	0.433410492369694	0.785	0.529	1.57523775331497e-48	S100A1+DTC
LCA51	9.6739246797337e-53	0.346244373607888	0.626	0.333	1.74517601222396e-48	S100A1+DTC
PEX191	1.01528797659784e-52	0.421335752830934	0.766	0.497	1.8315795097825e-48	S100A1+DTC
MIEF2	1.08971113849618e-52	0.333286229340911	0.44	0.203	1.96583889384712e-48	S100A1+DTC
GALNT12	1.22097997051221e-52	0.341930136544615	0.61	0.318	2.20264786680402e-48	S100A1+DTC
COL23A1	1.3354998678877e-52	0.311820706275114	0.429	0.191	2.4092417616694e-48	S100A1+DTC
SPG11	1.40006316566006e-52	0.386111086232012	0.691	0.407	2.52571395085074e-48	S100A1+DTC
SLC25A231	1.43326187829142e-52	0.417602823443298	0.844	0.607	2.58560442843771e-48	S100A1+DTC
CCDC1871	1.48579551364366e-52	0.322307713023017	0.519	0.253	2.68037510661317e-48	S100A1+DTC
TOMM34	1.73414123657489e-52	0.379509427703258	0.635	0.354	3.12839079078111e-48	S100A1+DTC
KIAA15221	1.79272038382335e-52	0.436841446560928	0.76	0.504	3.23406757241732e-48	S100A1+DTC
TAX1BP1	1.91982878889791e-52	0.406827428944898	0.928	0.843	3.46337113517182e-48	S100A1+DTC
NAB1	2.31527920994974e-52	0.39250342269669	0.701	0.415	4.17676369474934e-48	S100A1+DTC
NUP188	2.38974854630065e-52	0.402497393863455	0.704	0.416	4.31110637752638e-48	S100A1+DTC
TBC1D13	2.71557078545271e-52	0.310451815239718	0.449	0.207	4.89888969695669e-48	S100A1+DTC
ERBB2	2.75837481551015e-52	0.430108849954061	0.846	0.621	4.97610816718031e-48	S100A1+DTC
F11R1	2.83269713262594e-52	0.405830974128677	0.885	0.701	5.1101856272572e-48	S100A1+DTC
PGPEP11	3.11200961773499e-52	0.395071184560845	0.704	0.421	5.61406535039391e-48	S100A1+DTC
KLHL121	3.14806754426248e-52	0.394120334724593	0.693	0.406	5.67911384984951e-48	S100A1+DTC
SNX251	3.46508017565119e-52	0.288568190663762	0.863	0.616	6.25100463687475e-48	S100A1+DTC
SLC48A11	3.75738544741349e-52	0.320605440111542	0.526	0.263	6.77832334713394e-48	S100A1+DTC
PHF13	4.44866867934197e-52	0.353744647632802	0.56	0.292	8.02539829753291e-48	S100A1+DTC
TRMT9B1	4.46292124889492e-52	0.319823258073667	0.462	0.215	8.05110993300643e-48	S100A1+DTC
SHISA21	4.65485110021875e-52	0.325620037929743	0.535	0.267	8.39735138479462e-48	S100A1+DTC
SHROOM3	5.03598961895214e-52	0.319071571377912	0.554	0.281	9.08492527258966e-48	S100A1+DTC
PHYHD1	5.27046741706356e-52	0.313320257181695	0.441	0.202	9.50792322038266e-48	S100A1+DTC
STRA6	5.73363527411961e-52	0.345218764364575	0.493	0.239	1.03434780345118e-47	S100A1+DTC
DPH61	6.0848259329881e-52	0.386567409352146	0.671	0.389	1.09770259831105e-47	S100A1+DTC
LMNA	6.99677242573999e-52	0.282578280453154	1	0.998	1.26221774560349e-47	S100A1+DTC
FOCAD	1.12695481520387e-51	0.26948714445066	0.363	0.151	2.03302648662778e-47	S100A1+DTC
HOOK21	1.5493263152167e-51	0.370538536426979	0.651	0.361	2.79498467265093e-47	S100A1+DTC
EPB41L11	1.60261528509636e-51	0.381096665964288	0.631	0.353	2.89111797431383e-47	S100A1+DTC
PAN2	1.62501058907084e-51	0.320026943034957	0.509	0.252	2.9315191026838e-47	S100A1+DTC
CAND1	1.76699964019379e-51	0.39500937444152	0.946	0.904	3.1876673509096e-47	S100A1+DTC
PNKD	2.02656523484762e-51	0.437177954943468	0.799	0.573	3.65592368366511e-47	S100A1+DTC
PAQR6	2.24235688738499e-51	0.321063633435645	0.453	0.211	4.04521182484252e-47	S100A1+DTC
GSN	2.24549325543134e-51	0.459726601946952	0.851	0.648	4.05086983279814e-47	S100A1+DTC
FPGS	2.72907167147259e-51	0.358377623019508	0.606	0.328	4.92324529533655e-47	S100A1+DTC
DGAT21	3.46304076283784e-51	0.293358265331839	0.338	0.137	6.24732553615947e-47	S100A1+DTC
ZMYM31	3.59305293960199e-51	0.360548072254185	0.679	0.389	6.48186750304198e-47	S100A1+DTC
ARHGEF38	4.85883439284733e-51	0.297355201154844	0.546	0.262	8.76533724469658e-47	S100A1+DTC
STRBP1	4.900212413797e-51	0.34830864713791	0.581	0.31	8.8399831944898e-47	S100A1+DTC
CRYZ	5.18149102332515e-51	0.368606632646247	0.579	0.314	9.34740980607858e-47	S100A1+DTC
NOL3	5.7917539704551e-51	0.341908193668632	0.521	0.265	1.0448324162701e-46	S100A1+DTC
SCNN1G	5.90763962615343e-51	0.260221950244484	0.282	0.103	1.06573818855808e-46	S100A1+DTC
PLAAT31	8.82580698364456e-51	0.377396865830482	0.584	0.319	1.59217557984948e-46	S100A1+DTC
GPRASP11	1.51180265514875e-50	0.330637716832705	0.654	0.354	2.72729198988834e-46	S100A1+DTC
AFF11	1.51475860115567e-50	0.378365469573232	0.966	0.899	2.73262451648483e-46	S100A1+DTC
GPRASP21	2.02571829338243e-50	0.32497008052077	0.499	0.246	3.6543958012619e-46	S100A1+DTC
OCLN1	2.55440272345972e-50	0.446993099140185	0.874	0.652	4.60814251312133e-46	S100A1+DTC
EVPL	2.63518591785204e-50	0.309098578651742	0.685	0.395	4.75387539580508e-46	S100A1+DTC
PRELID3A1	3.10132048346655e-50	0.383891029916859	0.593	0.323	5.59478215217366e-46	S100A1+DTC
TMEM116	3.29640274281015e-50	0.339985635614048	0.482	0.237	5.94671054802952e-46	S100A1+DTC
H3F3A1	3.65398229665131e-50	0.353109470956174	0.996	0.974	6.59178406315896e-46	S100A1+DTC
GGT7	4.28612172701473e-50	0.360009935048731	0.54	0.286	7.73216359553458e-46	S100A1+DTC
[truncated: 11,864 more rows]

## Sheet: Table S4
Table S4.Gene expression dynamics across four dedifferentiation states revealed by Monocle3 trajectory analysis
State1:Gene sets that are progressively upregulated with dedifferentiation	ISG15,AGRN,ACOT7,ENO1,SRM,PDPN,FBLIM1,NBL1,C1QC,C1QB,EPHB2,ID3,CLIC4,SH3BGRL3,SFN,IFI6,COL16A1,CLSPN,MAP7D1,CITED4,SLC2A1,CDC20,RAB3B,DHCR24,NEGR1,CCN1,CLCA2,GBP1,GBP5,F3,COL11A1,NTNG1,GNAI3,CD53,PHGDH,PLEKHO1,MCL1,CTSK,S100A9,S100A8,S100A2,S100A16,ADAR,TAGLN2,FCGR2A,FCGR3A,OLFML2B,RGS4,PRRX1,LAMC2,NCF2,RGS1,LAMB3,ENAH,PXDN,EMILIN1,XDH,CCDC88A,EFEMP1,ANTXR1,TMSB10,IGKC,DUSP2,MAP4K4,FHL2,CXCR4,ZEB…
State2:Gene sets that are progressively downregulated with dedifferentiation	MXRA8, SMIM1, DHRS3, CAMK2N1, RAP1GAP, TCEA3, FUCA1, MARCKSL1, COL8A2, MFSD2A, TSPAN1, CYP4B1, TTC39A, PLPP3, TACSTD2, JUN, PATJ, DNAJB4, DDAH1, CHI3L2, VTCN1, CIART, ECM1, BNIPL, SELENBP1, S100A6, S100A5, S100A4, S100A14, S100A13, S100A1, SHE, PBXIP1, RAB25, CRABP2, DCAF8, F11R, TSTD1, HSPA6, DDR2, RGS5, PBX1, RXRG, ATP1B1, XPR1, NMNAT2, IGFN1, CHI3L1, BTG2, ETNK2, KLHDC8A, C1orf116, CD55, ATF3,…
State3:Gene sets that are progressively upregulated with dedifferentiation	C1QA, THEMIS2, LAPTM5, RNF19B, BMP8A, DIO1, GBP2, CNN3, GPSM2, CSF1, S100A10, S100A11, FCER1G, RHOB, CAPG, SLC20A1, MARCO, SLC11A1, STAB1, DCBLD2, KCNAB1, CLDN1, MELTF, SEL1L3, SPP1, LPCAT1, DAB2, CCNB1, LOX, CD14, DPYSL3, CSF1R, CD74, PTTG1, LCP2, SOX4, HIST1H1D, AIF1, CFB, TNFRSF21, OGFRL1, SFRP4, HSPB1, FGL2, AKR1B1, DGKI, CLEC5A, FAM167A, MSR1, DOK2, TCIM, SFRP1, FABP4, TNFRSF11B, FAM83A, ENG…
State4:Gene sets that exhibit transient upregulation during dedifferentiation	PDZK1IP1, IVL, MUC1, LMNA, GLUL, ELF3, CTSE, SFTPB, DPP4, CFLAR, BHLHE40, SLC6A20, CISH, FAM107A, COL8A1, NDNF, ARRDC3, PDLIM4, CXCL14, CLIC5, KHDRBS2, MYO1G, STEAP4, SLC26A4, LCN2, SFTPA1, PRSS23, TMPRSS4, HSPA8, KRT7, KRT8, TRDC, CKB, GLDN, VAT1L, CPD, MYL4, ITGB3, FAM20A, KCNJ2, SYNGR2, GPX4, FCGBP, NAPSA, SLPI, WFDC2

## Sheet: Table S5
Table S5.Proteomic analysis revealed changes in the expression of intracellular proteins in sgPDCD4-TPC-1 cells.
Protein accession	Gene name	Protein description	Intensity	sgPDCD4	sgCon	log2FC	adj.P.Val	Regulation
Q8WXR4	MYO3B	MYO3B_HUMAN Myosin-IIIb	97934.4	1.567	-1.571	3.138	2.43971950763693e-06	up-regulated
P07315	CRYGC	CRGC_HUMAN Gamma-crystallin C	138547	1.486	-1.49	2.976	2.1218974630499e-06	up-regulated
Q13322	GRB10	GRB10_HUMAN Growth factor receptor-bound protein 10	23611	1.442	-1.446	2.888	3.20703631267556e-05	up-regulated
Q8IUE6	H2AC21	H2A2B_HUMAN Histone H2A type 2-B	217249	1.245	-1.249	2.494	3.24241899198487e-06	up-regulated
Q5VWW1	C1QL3	C1QL3_HUMAN Complement C1q-like protein 3	60637.9	1.198	-1.202	2.4	1.83088906512527e-05	up-regulated
Q8N5L8	RPP25L	RP25L_HUMAN Ribonuclease P protein subunit p25-like protein	47067.8	1.094	-1.098	2.192	4.1832315751664e-05	up-regulated
O60500	NPHS1	NPHN_HUMAN Nephrin	100882	1.066	-1.07	2.136	1.71491864151854e-05	up-regulated
Q12982	BNIP2	BNIP2_HUMAN BCL2/adenovirus E1B 19 kDa protein-interacting protein 2	14436.1	1.054	-1.058	2.112	0.000412017004267714	up-regulated
Q9NTJ4	MAN2C1	MA2C1_HUMAN Alpha-mannosidase 2C1	145991	1.044	-1.048	2.092	1.23672868748094e-05	up-regulated
Q9Y575	ASB3	ASB3_HUMAN Ankyrin repeat and SOCS box protein 3	10016.7	1.021	-1.025	2.046	0.00111757699146974	up-regulated
P30408	TM4SF1	T4S1_HUMAN Transmembrane 4 L6 family member 1	62913	1.018	-1.022	2.04	3.9916125524648e-05	up-regulated
Q9UNN8	PROCR	EPCR_HUMAN Endothelial protein C receptor	85921.3	1.001	-1.005	2.006	2.88691178806888e-05	up-regulated
O43286	B4GALT5	B4GT5_HUMAN Beta-1,4-galactosyltransferase 5	30281.6	0.983	-0.987	1.97	0.000143232726460545	up-regulated
A9QM74	KPNA7	IMA8_HUMAN Importin subunit alpha-8	221038	0.976	-0.98	1.956	1.11649468957642e-05	up-regulated
P20585	MSH3	MSH3_HUMAN DNA mismatch repair protein Msh3	13082.9	0.968	-0.972	1.94	0.000770076846554709	up-regulated
O75326	SEMA7A	SEM7A_HUMAN Semaphorin-7A	39371.5	0.966	-0.97	1.936	0.000102625006310163	up-regulated
Q96BD5	PHF21A	PF21A_HUMAN PHD finger protein 21A	7664.4	0.966	-0.97	1.936	0.00290375793104185	up-regulated
Q15022	SUZ12	SUZ12_HUMAN Polycomb protein SUZ12	28197.3	0.96	-0.964	1.924	0.00018165986785608	up-regulated
P78345	RPP38	RPP38_HUMAN Ribonuclease P protein subunit p38	32396.5	0.958	-0.962	1.92	0.000145704797583285	up-regulated
Q8NFA0	USP32	UBP32_HUMAN Ubiquitin carboxyl-terminal hydrolase 32	14328.4	0.957	-0.961	1.918	0.000667678762003431	up-regulated
Q86U90	YRDC	YRDC_HUMAN Threonylcarbamoyl-AMP synthase	25213.2	0.944	-0.948	1.892	0.000239465013520907	up-regulated
Q9P1Z2	CALCOCO1	CACO1_HUMAN Calcium-binding and coiled-coil domain-containing protein 1	10754.2	0.936	-0.94	1.876	0.00141327529568752	up-regulated
Q9NRF2	SH2B1	SH2B1_HUMAN SH2B adapter protein 1	10112.8	0.934	-0.938	1.872	0.00165426567892087	up-regulated
P62861	FAU	RS30_HUMAN Ubiquitin-like FUBI-ribosomal protein eS30 fusion protein	1560777	0.931	-0.935	1.866	2.56435503140342e-06	up-regulated
P53814	SMTN	SMTN_HUMAN Smoothelin	24433.9	0.926	-0.93	1.856	0.000278237884782436	up-regulated
Q9Y620	RAD54B	RA54B_HUMAN DNA repair and recombination protein RAD54B	28559.1	0.924	-0.929	1.853	0.000214238779577247	up-regulated
Q8IX03	WWC1	KIBRA_HUMAN Protein KIBRA	55960.1	0.921	-0.926	1.847	7.76219881653511e-05	up-regulated
Q9NXV2	KCTD5	KCTD5_HUMAN BTB/POZ domain-containing protein KCTD5	28093.3	0.914	-0.918	1.832	0.000233048557446125	up-regulated
Q96HR8	NAF1	NAF1_HUMAN H/ACA ribonucleoprotein complex non-core subunit NAF1	13647.7	0.906	-0.91	1.816	0.000961899736668374	up-regulated
Q8TBQ9	TMEM167A	KISHA_HUMAN Protein kish-A	166941	0.905	-0.909	1.814	2.21341531766189e-05	up-regulated
P17676	CEBPB	CEBPB_HUMAN CCAAT/enhancer-binding protein beta	12971	0.904	-0.908	1.812	0.00108540184156932	up-regulated
Q9BX46	RBM24	RBM24_HUMAN RNA-binding protein 24	24836.2	0.899	-0.903	1.802	0.000312577287155666	up-regulated
Q9HCE7	SMURF1	SMUF1_HUMAN E3 ubiquitin-protein ligase SMURF1	66950.7	0.899	-0.903	1.802	6.88072219143962e-05	up-regulated
Q9NQS7	INCENP	INCE_HUMAN Inner centromere protein	13684.9	0.865	-0.87	1.735	0.00118618315446548	up-regulated
Q9HB90	RRAGC	RRAGC_HUMAN Ras-related GTP-binding protein C	35089.4	0.863	-0.867	1.73	0.000215185502920027	up-regulated
Q5NDL2	EOGT	EOGT_HUMAN EGF domain-specific O-linked N-acetylglucosamine transferase	10119.5	0.837	-0.841	1.678	0.00272358470599644	up-regulated
Q16222	UAP1	UAP1_HUMAN UDP-N-acetylhexosamine pyrophosphorylase	442020	0.836	-0.84	1.676	1.26138434020522e-05	up-regulated
Q16394	EXT1	EXT1_HUMAN Exostosin-1	9530.17	0.833	-0.838	1.671	0.00320287473645064	up-regulated
Q68CQ4	UTP25	UTP25_HUMAN U3 small nucleolar RNA-associated protein 25 homolog	40581.3	0.83	-0.834	1.664	0.000208484343611971	up-regulated
P61599	NAA20	NAA20_HUMAN N-alpha-acetyltransferase 20	31296.4	0.826	-0.831	1.657	0.000319469498169019	up-regulated
Q9H0U9	TSPYL1	TSYL1_HUMAN Testis-specific Y-encoded-like protein 1	12373.3	0.824	-0.828	1.652	0.00185184514929076	up-regulated
O95707	POP4	RPP29_HUMAN Ribonuclease P protein subunit p29	23754.7	0.82	-0.824	1.644	0.000528552415790297	up-regulated
Q9NQY0	BIN3	BIN3_HUMAN Bridging integrator 3	44006.2	0.816	-0.82	1.636	0.000200966730218847	up-regulated
P00352	ALDH1A1	AL1A1_HUMAN Aldehyde dehydrogenase 1A1	47897.7	0.812	-0.816	1.628	0.000182005267406626	up-regulated
Q9Y597	KCTD3	KCTD3_HUMAN BTB/POZ domain-containing protein KCTD3	11186.7	0.805	-0.81	1.615	0.00256846675165158	up-regulated
Q8IWT0	ZBTB8OS	ARCH_HUMAN Protein archease	25497.6	0.803	-0.808	1.611	0.000515592502604914	up-regulated
O00488	ZNF593	ZN593_HUMAN Zinc finger protein 593	13894.2	0.801	-0.805	1.606	0.00164726401224042	up-regulated
P54803	GALC	GALC_HUMAN Galactocerebrosidase	3944.09	0.799	-0.803	1.602	0.0467771310743859	up-regulated
Q96ER9	CCDC51	MITOK_HUMAN Mitochondrial potassium channel	22635.2	0.791	-0.796	1.587	0.000682141301806304	up-regulated
Q6N075	MFSD5	MFSD5_HUMAN Molybdate-anion transporter	9198.76	0.789	-0.793	1.582	0.00444136992919827	up-regulated
Q8N257	H2BC26	H2B3B_HUMAN Histone H2B type 3-B	594327	0.773	-0.777	1.55	1.44878441571492e-05	up-regulated
Q9NYJ1	COA4	COA4_HUMAN Cytochrome c oxidase assembly factor 4 homolog, mitochondrial	57802.3	0.763	-0.767	1.53	0.000190260886247076	up-regulated
Q9HAD4	WDR41	WDR41_HUMAN WD repeat-containing protein 41	10722.1	0.76	-0.764	1.524	0.00366271747419494	up-regulated
Q96PE3	INPP4A	INP4A_HUMAN Inositol polyphosphate-4-phosphatase type I A	13952.7	0.755	-0.759	1.514	0.00214161618165791	up-regulated
Q7Z7C8	TAF8	TAF8_HUMAN Transcription initiation factor TFIID subunit 8	18271.6	0.751	-0.755	1.506	0.0012925061213822	up-regulated
Q9Y2G8	DNAJC16	DJC16_HUMAN DnaJ homolog subfamily C member 16	13775.6	0.749	-0.753	1.502	0.00227973863322723	up-regulated
Q99595	TIMM17A	TI17A_HUMAN Mitochondrial import inner membrane translocase subunit Tim17-A	39001.6	0.748	-0.753	1.501	0.000367410317413591	up-regulated
Q00587	CDC42EP1	BORG5_HUMAN Cdc42 effector protein 1	59223.8	0.747	-0.751	1.498	0.000204385323089085	up-regulated
Q9NQ55	PPAN	SSF1_HUMAN Suppressor of SWI4 1 homolog	36611	0.744	-0.748	1.492	0.000416469547239872	up-regulated
Q92879	CELF1	CELF1_HUMAN CUGBP Elav-like family member 1	70486.8	0.737	-0.741	1.478	0.000173446799251329	up-regulated
Q8NBZ7	UXS1	UXS1_HUMAN UDP-glucuronic acid decarboxylase 1	13358.3	0.735	-0.739	1.474	0.00264524787460536	up-regulated
Q86W50	METTL16	MET16_HUMAN RNA N6-adenosine-methyltransferase METTL16	11295.8	0.732	-0.737	1.469	0.00383697704276139	up-regulated
P11166	SLC2A1	GTR1_HUMAN Solute carrier family 2, facilitated glucose transporter member 1	97642.9	0.73	-0.734	1.464	0.000121026126932085	up-regulated
Q96IZ7	RSRC1	RSRC1_HUMAN Serine/Arginine-related protein 53	7712.56	0.729	-0.733	1.462	0.00955042047171468	up-regulated
Q9Y294	ASF1A	ASF1A_HUMAN Histone chaperone ASF1A	21802.6	0.723	-0.727	1.45	0.00111919331436569	up-regulated
Q6PJ69	TRIM65	TRI65_HUMAN E3 ubiquitin-protein ligase TRIM65	16640	0.721	-0.725	1.446	0.00186376480760493	up-regulated
Q9HD15	SRA1	SRA1_HUMAN Steroid receptor RNA activator 1	27565.5	0.718	-0.722	1.44	0.000775310185327056	up-regulated
Q9Y561	LRP12	LRP12_HUMAN Low-density lipoprotein receptor-related protein 12	15948	0.716	-0.72	1.436	0.0020882462664364	up-regulated
Q12841	FSTL1	FSTL1_HUMAN Follistatin-related protein 1	9545.7	0.713	-0.717	1.43	0.00628675760622456	up-regulated
P42694	HELZ	HELZ_HUMAN Probable helicase with zinc finger domain	14632.5	0.712	-0.716	1.428	0.00253690727888282	up-regulated
O60244	MED14	MED14_HUMAN Mediator of RNA polymerase II transcription subunit 14	19631.7	0.708	-0.713	1.421	0.001484060061905	up-regulated
Q01201	RELB	RELB_HUMAN Transcription factor RelB	10112.5	0.706	-0.71	1.416	0.00575101006409068	up-regulated
Q8IZE3	SCYL3	PACE1_HUMAN Protein-associating with the carboxyl-terminal domain of ezrin	11620	0.701	-0.705	1.406	0.00437373507730809	up-regulated
Q96EU6	RRP36	RRP36_HUMAN Ribosomal RNA processing protein 36 homolog	11394.4	0.696	-0.7	1.396	0.0047051962308756	up-regulated
P07948	LYN	LYN_HUMAN Tyrosine-protein kinase Lyn	224222	0.693	-0.697	1.39	6.26997409361735e-05	up-regulated
O14965	AURKA	AURKA_HUMAN Aurora kinase A	26017.5	0.689	-0.693	1.382	0.00103672366335981	up-regulated
Q9NVP2	ASF1B	ASF1B_HUMAN Histone chaperone ASF1B	26135.8	0.688	-0.693	1.381	0.00103246052428634	up-regulated
Q13371	PDCL	PHLP_HUMAN Phosducin-like protein	18722.1	0.687	-0.691	1.378	0.00186473164850021	up-regulated
Q9NWZ5	UCKL1	UCKL1_HUMAN Uridine-cytidine kinase-like 1	28704.8	0.687	-0.691	1.378	0.000894660777461678	up-regulated
Q96GD4	AURKB	AURKB_HUMAN Aurora kinase B	19782.6	0.683	-0.687	1.37	0.00173334892613559	up-regulated
Q8TDZ2	MICAL1	MICA1_HUMAN [F-actin]-monooxygenase MICAL1	24484.5	0.682	-0.686	1.368	0.00120397071209358	up-regulated
Q9BZX2	UCK2	UCK2_HUMAN Uridine-cytidine kinase 2	99856.1	0.682	-0.686	1.368	0.000165141204774669	up-regulated
Q9NR33	POLE4	DPOE4_HUMAN DNA polymerase epsilon subunit 4	34391	0.682	-0.686	1.368	0.000696692390812669	up-regulated
Q9BUI4	POLR3C	RPC3_HUMAN DNA-directed RNA polymerase III subunit RPC3	36128.4	0.676	-0.681	1.357	0.000671679193972107	up-regulated
Q9H2H9	SLC38A1	S38A1_HUMAN Sodium-coupled neutral amino acid symporter 1	50783.4	0.675	-0.679	1.354	0.000414301141262452	up-regulated
P53350	PLK1	PLK1_HUMAN Serine/threonine-protein kinase PLK1	44869.5	0.67	-0.675	1.345	0.000509524570332571	up-regulated
Q8TBC3	SHKBP1	SHKB1_HUMAN SH3KBP1-binding protein 1	39093.8	0.669	-0.673	1.342	0.000629468233507328	up-regulated
Q9BQ90	KLHDC3	KLDC3_HUMAN Kelch domain-containing protein 3	30997.4	0.667	-0.672	1.339	0.000906822979585651	up-regulated
P18827	SDC1	SDC1_HUMAN Syndecan-1	37449.8	0.664	-0.669	1.333	0.000693036153527696	up-regulated
Q15323	KRT31	K1H1_HUMAN Keratin, type I cuticular Ha1	94472.2	0.662	-0.666	1.328	0.000204394083532495	up-regulated
O15131	KPNA5	IMA6_HUMAN Importin subunit alpha-6	5234	0.66	-0.664	1.324	0.037805243000286	up-regulated
Q99618	CDCA3	CDCA3_HUMAN Cell division cycle-associated protein 3	13044.1	0.652	-0.657	1.309	0.00469562826260831	up-regulated
Q9H8V3	ECT2	ECT2_HUMAN Protein ECT2	17589.2	0.645	-0.649	1.294	0.00278178140352567	up-regulated
Q9HD33	MRPL47	RM47_HUMAN Large ribosomal subunit protein uL29m	97759.9	0.642	-0.647	1.289	0.000227282687259773	up-regulated
P55957	BID	BID_HUMAN BH3-interacting domain death agonist	99433.1	0.638	-0.643	1.281	0.000229687490540681	up-regulated
Q9Y3A4	RRP7A	RRP7A_HUMAN Ribosomal RNA-processing protein 7 homolog A	11065.5	0.634	-0.639	1.273	0.00741488525048424	up-regulated
P47974	ZFP36L2	TISD_HUMAN mRNA decay activator protein ZFP36L2	31063.6	0.633	-0.637	1.27	0.00115974593576599	up-regulated
P62341	SELENOT	SELT_HUMAN Thioredoxin reductase-like selenoprotein T	61777	0.629	-0.634	1.263	0.000445600828464843	up-regulated
Q7LBR1	CHMP1B	CHM1B_HUMAN Charged multivesicular body protein 1b	77373.7	0.629	-0.633	1.262	0.000335292651312472	up-regulated
Q92667	AKAP1	AKAP1_HUMAN A-kinase anchor protein 1, mitochondrial	28846.1	0.628	-0.632	1.26	0.00135200113951964	up-regulated
P31350	RRM2	RIR2_HUMAN Ribonucleoside-diphosphate reductase subunit M2	225349	0.626	-0.63	1.256	0.000103760300960992	up-regulated
Q9H0H5	RACGAP1	RGAP1_HUMAN Rac GTPase-activating protein 1	29521.2	0.624	-0.628	1.252	0.00134270380916028	up-regulated
Q969U7	PSMG2	PSMG2_HUMAN Proteasome assembly chaperone 2	93145.6	0.621	-0.626	1.247	0.000283348306361277	up-regulated
O94964	MTCL2	MTCL2_HUMAN Microtubule cross-linking factor 2	63248.1	0.621	-0.625	1.246	0.000461384271554585	up-regulated
Q7Z6E9	RBBP6	RBBP6_HUMAN E3 ubiquitin-protein ligase RBBP6	22650.5	0.619	-0.623	1.242	0.00214605772562175	up-regulated
P04818	TYMS	TYSY_HUMAN Thymidylate synthase	129728	0.618	-0.622	1.24	0.000198586320695771	up-regulated
Q96PU5	NEDD4L	NED4L_HUMAN E3 ubiquitin-protein ligase NEDD4-like	147836	0.615	-0.619	1.234	0.00017611063110012	up-regulated
Q9UK73	FEM1B	FEM1B_HUMAN Protein fem-1 homolog B	11178.4	0.613	-0.618	1.231	0.00834436493982011	up-regulated
Q15043	SLC39A14	S39AE_HUMAN Metal cation symporter ZIP14	38855.2	0.613	-0.617	1.23	0.000961752402576725	up-regulated
P16118	PFKFB1	F261_HUMAN 6-phosphofructo-2-kinase/fructose-2,6-bisphosphatase 1	12395.7	0.609	-0.613	1.222	0.00697469714914359	up-regulated
Q5R3F8	ELFN2	PPR29_HUMAN Protein phosphatase 1 regulatory subunit 29	9048.68	0.603	-0.607	1.21	0.0139995858830619	up-regulated
P04183	TK1	KITH_HUMAN Thymidine kinase, cytosolic	67473.7	0.599	-0.604	1.203	0.000502904513719009	up-regulated
Q96P11	NSUN5	NSUN5_HUMAN 28S rRNA (cytosine-C(5))-methyltransferase	19336.6	0.598	-0.603	1.201	0.00327549515387932	up-regulated
P43121	MCAM	MUC18_HUMAN Cell surface glycoprotein MUC18	55560.6	0.597	-0.602	1.199	0.000658742987229498	up-regulated
Q8TF01	PNISR	PNISR_HUMAN Arginine/serine-rich protein PNISR	17322.7	0.595	-0.599	1.194	0.0040850855189388	up-regulated
Q9NQ88	TIGAR	TIGAR_HUMAN Fructose-2,6-bisphosphatase TIGAR	71188.1	0.581	-0.586	1.167	0.000543920475427711	up-regulated
Q9Y2P8	RCL1	RCL1_HUMAN RNA 3'-terminal phosphate cyclase-like protein	63889.6	0.579	-0.583	1.162	0.00063721833589757	up-regulated
Q9ULT0	TTC7A	TTC7A_HUMAN Tetratricopeptide repeat protein 7A	8619.52	0.578	-0.582	1.16	0.0182871410137816	up-regulated
Q5ST30	VARS2	SYVM_HUMAN Valine--tRNA ligase, mitochondrial	10871.9	0.577	-0.582	1.159	0.0112824664307025	up-regulated
Q9BYM8	RBCK1	HOIL1_HUMAN RanBP-type and C3HC4-type zinc finger-containing protein 1	15939.7	0.577	-0.582	1.159	0.00540275628738004	up-regulated
O75503	CLN5	CLN5_HUMAN Bis(monoacylglycero)phosphate synthase CLN5	32666.2	0.576	-0.581	1.157	0.00165585395685001	up-regulated
Q8TCA0	LRRC20	LRC20_HUMAN Leucine-rich repeat-containing protein 20	42084	0.576	-0.581	1.157	0.00114321984284965	up-regulated
Q15398	DLGAP5	DLGP5_HUMAN Disks large-associated protein 5	41218.4	0.576	-0.58	1.156	0.00118226683513158	up-regulated
Q9Y580	RBM7	RBM7_HUMAN RNA-binding protein 7	31762.5	0.575	-0.579	1.154	0.00174844741671349	up-regulated
P09601	HMOX1	HMOX1_HUMAN Heme oxygenase 1	84225	0.574	-0.579	1.153	0.000468434333042036	up-regulated
P23229	ITGA6	ITA6_HUMAN Integrin alpha-6	96730.1	0.574	-0.578	1.152	0.000398754979941462	up-regulated
Q86X83	COMMD2	COMD2_HUMAN COMM domain-containing protein 2	46519.4	0.573	-0.577	1.15	0.00102229362521629	up-regulated
Q9BVC3	DSCC1	DCC1_HUMAN Sister chromatid cohesion protein DCC1	13182.3	0.571	-0.575	1.146	0.00807999191096242	up-regulated
Q9UBL3	ASH2L	ASH2L_HUMAN Set1/Ash2 histone methyltransferase complex subunit ASH2	16693.7	0.568	-0.573	1.141	0.00531438122090662	up-regulated
P63316	TNNC1	TNNC1_HUMAN Troponin C, slow skeletal and cardiac muscles	13273.8	0.568	-0.572	1.14	0.00814884372098921	up-regulated
Q9BXW9	FANCD2	FACD2_HUMAN Fanconi anemia group D2 protein	10845.7	0.568	-0.572	1.14	0.0121085050530205	up-regulated
P41229	KDM5C	KDM5C_HUMAN Lysine-specific demethylase 5C	7663.49	0.567	-0.571	1.138	0.0253627035119374	up-regulated
Q9NQS1	AVEN	AVEN_HUMAN Cell death regulator Aven	30516.1	0.567	-0.571	1.138	0.00198117907003915	up-regulated
Q15758	SLC1A5	AAAT_HUMAN Neutral amino acid transporter B(0)	263274	0.566	-0.57	1.136	0.000146702354492195	up-regulated
Q14644	RASA3	RASA3_HUMAN Ras GTPase-activating protein 3	31935.5	0.564	-0.569	1.133	0.00188654984169765	up-regulated
Q8TAA5	GRPEL2	GRPE2_HUMAN GrpE protein homolog 2, mitochondrial	15287.9	0.564	-0.569	1.133	0.00642157490030326	up-regulated
Q96DC9	OTUB2	OTUB2_HUMAN Ubiquitin thioesterase OTUB2	32384.4	0.563	-0.567	1.13	0.00186984486554192	up-regulated
Q6P3X3	TTC27	TTC27_HUMAN Tetratricopeptide repeat protein 27	29871.4	0.562	-0.566	1.128	0.00213105942187193	up-regulated
Q99808	SLC29A1	S29A1_HUMAN Equilibrative nucleoside transporter 1	60232.6	0.562	-0.566	1.128	0.000792321293509958	up-regulated
Q9BSR8	YIPF4	YIPF4_HUMAN Protein YIPF4	53251	0.561	-0.566	1.127	0.000935800293247422	up-regulated
O00762	UBE2C	UBE2C_HUMAN Ubiquitin-conjugating enzyme E2 C	121423	0.559	-0.563	1.122	0.000349217950741364	up-regulated
Q8IXM3	MRPL41	RM41_HUMAN Large ribosomal subunit protein mL41	77437.5	0.559	-0.563	1.122	0.000591757371257115	up-regulated
Q9HBH0	RHOF	RHOF_HUMAN Rho-related GTP-binding protein RhoF	51365.9	0.559	-0.563	1.122	0.00100291821607991	up-regulated
P15291	B4GALT1	B4GT1_HUMAN Beta-1,4-galactosyltransferase 1	21977.5	0.556	-0.561	1.117	0.00363066973035592	up-regulated
Q9H0R6	QRSL1	GATA_HUMAN Glutamyl-tRNA(Gln) amidotransferase subunit A, mitochondrial	15599.7	0.555	-0.559	1.114	0.00664708284103555	up-regulated
P83731	RPL24	RL24_HUMAN Large ribosomal subunit protein eL24	572683	0.554	-0.558	1.112	8.05220601236368e-05	up-regulated
Q13501	SQSTM1	SQSTM_HUMAN Sequestosome-1	145878	0.55	-0.554	1.104	0.000308877823958969	up-regulated
Q92989	CLP1	CLP1_HUMAN Polyribonucleotide 5'-hydroxyl-kinase Clp1	55406.2	0.55	-0.554	1.104	0.000978488188429976	up-regulated
Q9UFF9	CNOT8	CNOT8_HUMAN CCR4-NOT transcription complex subunit 8	14534.9	0.548	-0.553	1.101	0.00794070951512388	up-regulated
Q9BW83	IFT27	IFT27_HUMAN Intraflagellar transport protein 27 homolog	60227.3	0.547	-0.551	1.098	0.000900365462043018	up-regulated
P48382	RFX5	RFX5_HUMAN DNA-binding protein RFX5	16067	0.543	-0.547	1.09	0.00690767423256142	up-regulated
Q15070	OXA1L	OXA1L_HUMAN Mitochondrial inner membrane protein OXA1L	110269	0.542	-0.547	1.089	0.000450001235224307	up-regulated
Q9NSI2	SLX9	SLX9_HUMAN Ribosome biogenesis protein SLX9 homolog	59627.2	0.541	-0.545	1.086	0.000960656209573618	up-regulated
P83111	LACTB	LACTB_HUMAN Serine beta-lactamase-like protein LACTB, mitochondrial	21782.1	0.54	-0.544	1.084	0.00420205965500926	up-regulated
Q96B01	RAD51AP1	R51A1_HUMAN RAD51-associated protein 1	14378.3	0.538	-0.543	1.081	0.00873525742610391	up-regulated
Q96HV5	TMEM41A	TM41A_HUMAN Transmembrane protein 41A	38632.4	0.536	-0.54	1.076	0.00180761890523703	up-regulated
Q13416	ORC2	ORC2_HUMAN Origin recognition complex subunit 2	11681.9	0.533	-0.538	1.071	0.0133795581492141	up-regulated
P29597	TYK2	TYK2_HUMAN Non-receptor tyrosine-protein kinase TYK2	18046.7	0.533	-0.537	1.07	0.0060950924565793	up-regulated
Q9BRP1	PDCD2L	PDD2L_HUMAN Programmed cell death protein 2-like	25295.7	0.533	-0.537	1.07	0.00349698490384022	up-regulated
Q9BWH2	FUNDC2	FUND2_HUMAN FUN14 domain-containing protein 2	27352.6	0.531	-0.535	1.066	0.00314711639977169	up-regulated
P53680	AP2S1	AP2S1_HUMAN AP-2 complex subunit sigma	164194	0.529	-0.534	1.063	0.000327571712411027	up-regulated
Q9UK45	LSM7	LSM7_HUMAN U6 snRNA-associated Sm-like protein LSm7	181619	0.529	-0.533	1.062	0.000296312023075179	up-regulated
Q5T3I0	GPATCH4	GPTC4_HUMAN G patch domain-containing protein 4	28350	0.525	-0.53	1.055	0.00311921149531053	up-regulated
Q9Y587	AP4S1	AP4S1_HUMAN AP-4 complex subunit sigma-1	15991.1	0.525	-0.53	1.055	0.0079794794851096	up-regulated
Q6NW34	NEPRO	NEPRO_HUMAN Nucleolus and neural progenitor protein	18472	0.524	-0.528	1.052	0.00629328724248993	up-regulated
Q9ULR0	ISY1	ISY1_HUMAN Pre-mRNA-splicing factor ISY1 homolog	39750.9	0.521	-0.526	1.047	0.00196710695872251	up-regulated
Q96S97	MYADM	MYADM_HUMAN Myeloid-associated differentiation marker	447559	0.521	-0.525	1.046	0.000135277490640307	up-regulated
Q9BYN0	SRXN1	SRXN1_HUMAN Sulfiredoxin-1	93270.9	0.519	-0.523	1.042	0.000674587599443809	up-regulated
Q86TI0	TBC1D1	TBCD1_HUMAN TBC1 domain family member 1	12416.2	0.518	-0.523	1.041	0.0133236888688625	up-regulated
O75794	CDC123	CD123_HUMAN Translation initiation factor eIF2 assembly protein	78317.2	0.517	-0.521	1.038	0.000845679825957923	up-regulated
Q96FZ2	HMCES	HMCES_HUMAN Abasic site processing protein HMCES	28285.3	0.517	-0.521	1.038	0.00336388923466396	up-regulated
Q2VPB7	AP5B1	AP5B1_HUMAN AP-5 complex subunit beta-1	11059.7	0.514	-0.518	1.032	0.0171415583440574	up-regulated
O43663	PRC1	PRC1_HUMAN Protein regulator of cytokinesis 1	69711.9	0.513	-0.518	1.031	0.00100682175214133	up-regulated
Q13123	IK	RED_HUMAN Protein Red	85528.2	0.513	-0.517	1.03	0.000789384538377086	up-regulated
O43426	SYNJ1	SYNJ1_HUMAN Synaptojanin-1	20054.3	0.511	-0.515	1.026	0.00609758020036291	up-regulated
P51571	SSR4	SSRD_HUMAN Translocon-associated protein subunit delta	770439	0.511	-0.515	1.026	9.41167738010089e-05	up-regulated
Q9NRW3	APOBEC3C	ABC3C_HUMAN DNA dC->dU-editing enzyme APOBEC-3C	95191.3	0.511	-0.515	1.026	0.00070919007012984	up-regulated
Q9Y289	SLC5A6	SC5A6_HUMAN Sodium-dependent multivitamin transporter	30528.2	0.511	-0.515	1.026	0.00315762967091098	up-regulated
Q9UBF8	PI4KB	PI4KB_HUMAN Phosphatidylinositol 4-kinase beta	35921.7	0.508	-0.512	1.02	0.00255646187405892	up-regulated
Q69YL0	NCBP2AS2	NCAS2_HUMAN Protein NCBP2AS2	45186.6	0.506	-0.51	1.016	0.00189036540592278	up-regulated
P49662	CASP4	CASP4_HUMAN Caspase-4	30688.5	0.501	-0.505	1.006	0.00341857813929477	up-regulated
Q13889	GTF2H3	TF2H3_HUMAN General transcription factor IIH subunit 3	21122.5	0.501	-0.505	1.006	0.00608937160001512	up-regulated
Q9UDY2	TJP2	ZO2_HUMAN Tight junction protein ZO-2	579007	0.5	-0.504	1.004	0.000132762735173902	up-regulated
O95628	CNOT4	CNOT4_HUMAN CCR4-NOT transcription complex subunit 4	45710.2	0.499	-0.503	1.002	0.0019828077930935	up-regulated
P23025	XPA	XPA_HUMAN DNA repair protein complementing XP-A cells	26388.4	-0.506	0.502	-1.008	0.00489089260758329	down-regulated
Q96DH6	MSI2	MSI2H_HUMAN RNA-binding protein Musashi homolog 2	44743.7	-0.506	0.502	-1.008	0.00229942196871092	down-regulated
Q96TA1	NIBAN2	NIBA2_HUMAN Protein Niban 2	330511	-0.506	0.502	-1.008	0.000250119588923441	down-regulated
P13473	LAMP2	LAMP2_HUMAN Lysosome-associated membrane glycoprotein 2	158523	-0.507	0.503	-1.01	0.000508773292061296	down-regulated
Q86TP1	PRUNE1	PRUN1_HUMAN Exopolyphosphatase PRUNE1	29439.8	-0.507	0.503	-1.01	0.00411458555707981	down-regulated
Q9Y5U9	IER3IP1	IR3IP_HUMAN Immediate early response 3-interacting protein 1	41444.7	-0.509	0.504	-1.013	0.00249350205346588	down-regulated
P14543	NID1	NID1_HUMAN Nidogen-1	253512	-0.509	0.505	-1.014	0.000311534964909401	down-regulated
Q8N2U0	TMEM256	TM256_HUMAN Transmembrane protein 256	237803	-0.509	0.505	-1.014	0.000331426174607853	down-regulated
Q96FV2	SCRN2	SCRN2_HUMAN Secernin-2	68511.7	-0.51	0.505	-1.015	0.0012855791289347	down-regulated
P50148	GNAQ	GNAQ_HUMAN Guanine nucleotide-binding protein G(q) subunit alpha	83848.9	-0.511	0.507	-1.018	0.000993200378045652	down-regulated
Q9HB19	PLEKHA2	PKHA2_HUMAN Pleckstrin homology domain-containing family A member 2	13071	-0.511	0.507	-1.018	0.0149741580970862	down-regulated
P09104	ENO2	ENOG_HUMAN Gamma-enolase	206317	-0.512	0.507	-1.019	0.000371917056228087	down-regulated
Q9Y2D5	PALM2AKAP2	PLAK2_HUMAN PALM2-AKAP2 fusion protein	70681.6	-0.512	0.508	-1.02	0.00120838045449218	down-regulated
P08582	MELTF	TRFM_HUMAN Melanotransferrin	87170.5	-0.513	0.508	-1.021	0.000935295298227935	down-regulated
P13674	P4HA1	P4HA1_HUMAN Prolyl 4-hydroxylase subunit alpha-1	108622	-0.513	0.509	-1.022	0.000722954176640473	down-regulated
P20930	FLG	FILA_HUMAN Filaggrin	45153.9	-0.514	0.51	-1.024	0.00210996873645873	down-regulated
Q86UU0	BCL9L	BCL9L_HUMAN B-cell CLL/lymphoma 9-like protein	19438	-0.514	0.51	-1.024	0.00739352582890187	down-regulated
P0C0L4	C4A	CO4A_HUMAN Complement C4-A	126150	-0.515	0.511	-1.026	0.000600809617076541	down-regulated
P10909	CLU	CLUS_HUMAN Clusterin	115120	-0.515	0.511	-1.026	0.000664586168531282	down-regulated
Q13510	ASAH1	ASAH1_HUMAN Acid ceramidase	78616.2	-0.515	0.511	-1.026	0.00103248691535957	down-regulated
P05067	APP	A4_HUMAN Amyloid-beta precursor protein	63066.2	-0.518	0.514	-1.032	0.00131594771980367	down-regulated
P19827	ITIH1	ITIH1_HUMAN Inter-alpha-trypsin inhibitor heavy chain H1	87030.8	-0.519	0.515	-1.034	0.000881072469596483	down-regulated
Q8WUH1	CHURC1	CHUR_HUMAN Protein Churchill	13007.1	-0.519	0.515	-1.034	0.0141949411507167	down-regulated
Q9H1C7	CYSTM1	CYTM1_HUMAN Cysteine-rich and transmembrane domain-containing protein 1	33045.8	-0.519	0.515	-1.034	0.00312195351955704	down-regulated
P27487	DPP4	DPP4_HUMAN Dipeptidyl peptidase 4	159130	-0.52	0.516	-1.036	0.00044656142984343	down-regulated
Q15262	PTPRK	PTPRK_HUMAN Receptor-type tyrosine-protein phosphatase kappa	22281.7	-0.52	0.516	-1.036	0.00563656021464848	down-regulated
Q14914	PTGR1	PTGR1_HUMAN Prostaglandin reductase 1	94660.1	-0.521	0.517	-1.038	0.000783814325929048	down-regulated
P19256	CD58	LFA3_HUMAN Lymphocyte function-associated antigen 3	41654.5	-0.522	0.517	-1.039	0.00220029341431275	down-regulated
P04439	HLA-A	HLAA_HUMAN HLA class I histocompatibility antigen, A alpha chain	288947	-0.522	0.518	-1.04	0.000242033664179741	down-regulated
Q16698	DECR1	DECR_HUMAN 2,4-dienoyl-CoA reductase [(3E)-enoyl-CoA-producing], mitochondrial	316882	-0.522	0.518	-1.04	0.000221990946068269	down-regulated
Q8IW45	NAXD	NNRD_HUMAN ATP-dependent (S)-NAD(P)H-hydrate dehydratase	17928.9	-0.522	0.518	-1.04	0.00791253670329437	down-regulated
Q96RQ1	ERGIC2	ERGI2_HUMAN Endoplasmic reticulum-Golgi intermediate compartment protein 2	32846.9	-0.522	0.518	-1.04	0.00306700763287372	down-regulated
Q9BQB6	VKORC1	VKOR1_HUMAN Vitamin K epoxide reductase complex subunit 1	182469	-0.522	0.518	-1.04	0.000380177614976786	down-regulated
Q15276	RABEP1	RABE1_HUMAN Rab GTPase-binding effector protein 1	359340	-0.523	0.519	-1.042	0.000195823489652029	down-regulated
Q08426	EHHADH	ECHP_HUMAN Peroxisomal bifunctional enzyme	55220.7	-0.524	0.52	-1.044	0.0014753638498836	down-regulated
Q5T1V6	DDX59	DDX59_HUMAN Probable ATP-dependent RNA helicase DDX59	36395.3	-0.524	0.52	-1.044	0.00259949931494465	down-regulated
Q6P1X6	C8orf82	CH082_HUMAN UPF0598 protein C8orf82	47583.6	-0.525	0.521	-1.046	0.00177905592719506	down-regulated
Q8N697	SLC15A4	S15A4_HUMAN Solute carrier family 15 member 4	28243.6	-0.525	0.521	-1.046	0.00373753661526682	down-regulated
Q86UE8	TLK2	TLK2_HUMAN Serine/threonine-protein kinase tousled-like 2	64036.5	-0.527	0.522	-1.049	0.00119343381715122	down-regulated
O60547	GMDS	GMDS_HUMAN GDP-mannose 4,6 dehydratase	11109.6	-0.527	0.523	-1.05	0.0178953779685829	down-regulated
Q86Y39	NDUFA11	NDUAB_HUMAN NADH dehydrogenase [ubiquinone] 1 alpha subcomplex subunit 11	71327.9	-0.527	0.523	-1.05	0.0010388725493764	down-regulated
O95466	FMNL1	FMNL1_HUMAN Formin-like protein 1	16892.9	-0.528	0.524	-1.052	0.00833700915896319	down-regulated
P04179	SOD2	SODM_HUMAN Superoxide dismutase [Mn], mitochondrial	189329	-0.528	0.524	-1.052	0.0003456804433272	down-regulated
P04062	GBA1	GBA1_HUMAN Lysosomal acid glucosylceramidase	167416	-0.53	0.526	-1.056	0.000384945121319253	down-regulated
Q8NEB9	PIK3C3	PK3C3_HUMAN Phosphatidylinositol 3-kinase catalytic subunit type 3	85758.6	-0.531	0.526	-1.057	0.00080524018421625	down-regulated
Q16762	TST	THTR_HUMAN Thiosulfate sulfurtransferase	59627.4	-0.531	0.527	-1.058	0.00125386159666985	down-regulated
Q9NR19	ACSS2	ACSA_HUMAN Acetyl-coenzyme A synthetase, cytoplasmic	82948.3	-0.531	0.527	-1.058	0.000833927665337865	down-regulated
Q9UBF2	COPG2	COPG2_HUMAN Coatomer subunit gamma-2	58086.5	-0.531	0.527	-1.058	0.00129669117113512	down-regulated
Q9UDX5	MTFP1	MTFP1_HUMAN Mitochondrial fission process protein 1	56753.1	-0.533	0.529	-1.062	0.00131216730835798	down-regulated
P51690	ARSL	ARSL_HUMAN Arylsulfatase L	60398	-0.534	0.53	-1.064	0.00120035939381973	down-regulated
P30044	PRDX5	PRDX5_HUMAN Peroxiredoxin-5, mitochondrial	595267	-0.535	0.53	-1.065	0.000112585049641524	down-regulated
Q9Y4K4	MAP4K5	M4K5_HUMAN Mitogen-activated protein kinase kinase kinase kinase 5	8582.07	-0.535	0.531	-1.066	0.0280519080298768	down-regulated
P05783	KRT18	K1C18_HUMAN Keratin, type I cytoskeletal 18	120121	-0.536	0.532	-1.068	0.000519919753605212	down-regulated
Q9BUH6	PAXX	PAXX_HUMAN Protein PAXX	92042.4	-0.537	0.532	-1.069	0.000701021092534553	down-regulated
Q9H0E9	BRD8	BRD8_HUMAN Bromodomain-containing protein 8	15160.2	-0.537	0.532	-1.069	0.00940956617655629	down-regulated
P56559	ARL4C	ARL4C_HUMAN ADP-ribosylation factor-like protein 4C	176482	-0.539	0.535	-1.074	0.00033486662437925	down-regulated
Q01664	TFAP4	TFAP4_HUMAN Transcription factor AP-4	64874	-0.539	0.535	-1.074	0.00104789430223961	down-regulated
O15382	BCAT2	BCAT2_HUMAN Branched-chain-amino-acid aminotransferase, mitochondrial	44138.8	-0.541	0.536	-1.077	0.00171570821346879	down-regulated
P17252	PRKCA	KPCA_HUMAN Protein kinase C alpha type	42996.3	-0.541	0.537	-1.078	0.00177100085456334	down-regulated
Q14249	ENDOG	NUCG_HUMAN Endonuclease G, mitochondrial	11257.2	-0.542	0.538	-1.08	0.0156258983617641	down-regulated
Q9BY42	RTF2	RTF2_HUMAN Replication termination factor 2	47177.2	-0.544	0.54	-1.084	0.00151938063333684	down-regulated
Q96E11	MRRF	RRFM_HUMAN Ribosome-recycling factor, mitochondrial	50936	-0.548	0.544	-1.092	0.00132337776531771	down-regulated
Q9P2G3	KLHL14	KLH14_HUMAN Kelch-like protein 14	32545.3	-0.548	0.544	-1.092	0.00248192619918414	down-regulated
P36969	GPX4	GPX4_HUMAN Phospholipid hydroperoxide glutathione peroxidase GPX4	45780	-0.549	0.545	-1.094	0.0015150738761333	down-regulated
Q6PL24	TMED8	TMED8_HUMAN Protein TMED8	8070.82	-0.551	0.546	-1.097	0.0287005626941903	down-regulated
Q5XKP0	MICOS13	MIC13_HUMAN MICOS complex subunit MIC13	18888.8	-0.551	0.547	-1.098	0.00572934659588037	down-regulated
Q13438	OS9	OS9_HUMAN Protein OS-9	19718.5	-0.553	0.548	-1.101	0.00526511436489622	down-regulated
Q9NXA8	SIRT5	SIR5_HUMAN NAD-dependent protein deacylase sirtuin-5, mitochondrial	20433.5	-0.554	0.549	-1.103	0.00492121421479469	down-regulated
Q12873	CHD3	CHD3_HUMAN Chromodomain-helicase-DNA-binding protein 3	13778.2	-0.557	0.552	-1.109	0.0095904535797265	down-regulated
Q9UEY8	ADD3	ADDG_HUMAN Gamma-adducin	32773	-0.558	0.553	-1.111	0.00226693753003746	down-regulated
Q9P266	JCAD	JCAD_HUMAN Junctional cadherin 5-associated protein	26639.2	-0.56	0.556	-1.116	0.00304363307034973	down-regulated
P21359	NF1	NF1_HUMAN Neurofibromin	58342.7	-0.561	0.557	-1.118	0.000988160916689222	down-regulated
Q6P9H4	CNKSR3	CNKR3_HUMAN Connector enhancer of kinase suppressor of ras 3	18482.2	-0.562	0.558	-1.12	0.0054497302098283	down-regulated
Q9BVC4	MLST8	LST8_HUMAN Target of rapamycin complex subunit LST8	21850.2	-0.562	0.558	-1.12	0.00411390297545149	down-regulated
P42765	ACAA2	THIM_HUMAN 3-ketoacyl-CoA thiolase, mitochondrial	42380.7	-0.564	0.56	-1.124	0.00148180256903994	down-regulated
Q9UKM7	MAN1B1	MA1B1_HUMAN Endoplasmic reticulum mannosyl-oligosaccharide 1,2-alpha-mannosidase	82394.1	-0.564	0.56	-1.124	0.000624776026261249	down-regulated
P19823	ITIH2	ITIH2_HUMAN Inter-alpha-trypsin inhibitor heavy chain H2	50262.5	-0.566	0.562	-1.128	0.00115280142375658	down-regulated
P16278	GLB1	BGAL_HUMAN Beta-galactosidase	81084.3	-0.567	0.563	-1.13	0.000620515906922826	down-regulated
Q14108	SCARB2	SCRB2_HUMAN Lysosome membrane protein 2	97706.9	-0.568	0.564	-1.132	0.000492762332088404	down-regulated
Q96DX4	RSPRY1	RSPRY_HUMAN RING finger and SPRY domain-containing protein 1	17956.3	-0.57	0.565	-1.135	0.00540241727483753	down-regulated
P59768	GNG2	GBG2_HUMAN Guanine nucleotide-binding protein G(I)/G(S)/G(O) subunit gamma-2	23083.9	-0.57	0.566	-1.136	0.00352693353317237	down-regulated
O00584	RNASET2	RNT2_HUMAN Ribonuclease T2	242432	-0.574	0.569	-1.143	0.000177530975845164	down-regulated
Q9BWS9	CHID1	CHID1_HUMAN Chitinase domain-containing protein 1	40863.4	-0.576	0.572	-1.148	0.00141034108434083	down-regulated
Q9Y4A5	TRRAP	TRRAP_HUMAN Transformation/transcription domain-associated protein	85505.3	-0.581	0.576	-1.157	0.000517897069606344	down-regulated
O75911	DHRS3	DHRS3_HUMAN Short-chain dehydrogenase/reductase 3	41166.9	-0.581	0.577	-1.158	0.00133895688820714	down-regulated
O95833	CLIC3	CLIC3_HUMAN Chloride intracellular channel protein 3	50061	-0.582	0.578	-1.16	0.00101262140262065	down-regulated
O95544	NADK	NADK_HUMAN NAD kinase	12387.9	-0.589	0.585	-1.174	0.00924131465857045	down-regulated
P00414	MT-CO3	COX3_HUMAN Cytochrome c oxidase subunit 3	19536.5	-0.589	0.585	-1.174	0.00401770523712858	down-regulated
Q9Y680	FKBP7	FKBP7_HUMAN Peptidyl-prolyl cis-trans isomerase FKBP7	23337.2	-0.591	0.586	-1.177	0.00294670647149026	down-regulated
O60645	EXOC3	EXOC3_HUMAN Exocyst complex component 3	75644	-0.593	0.588	-1.181	0.000543366230428854	down-regulated
Q08170	SRSF4	SRSF4_HUMAN Serine/arginine-rich splicing factor 4	26082.1	-0.593	0.589	-1.182	0.00241384503351935	down-regulated
O00411	POLRMT	RPOM_HUMAN DNA-directed RNA polymerase, mitochondrial	15783.2	-0.594	0.59	-1.184	0.0056452096074003	down-regulated
Q9UP38	FZD1	FZD1_HUMAN Frizzled-1	83880.4	-0.596	0.592	-1.188	0.000464893216971322	down-regulated
Q6ICL7	SLC35E4	S35E4_HUMAN Solute carrier family 35 member E4	14388	-0.597	0.593	-1.19	0.00655380017882405	down-regulated
Q9NUP1	BLOC1S4	BL1S4_HUMAN Biogenesis of lysosome-related organelles complex 1 subunit 4	15229.9	-0.6	0.595	-1.195	0.00578846727054653	down-regulated
Q9NVC6	MED17	MED17_HUMAN Mediator of RNA polymerase II transcription subunit 17	7780.88	-0.6	0.595	-1.195	0.0226707281698049	down-regulated
O75970	MPDZ	MPDZ_HUMAN Multiple PDZ domain protein	18481.1	-0.601	0.597	-1.198	0.00403951835294444	down-regulated
P05165	PCCA	PCCA_HUMAN Propionyl-CoA carboxylase alpha chain, mitochondrial	46965.2	-0.601	0.597	-1.198	0.000945280838638057	down-regulated
P49902	NT5C2	5NTC_HUMAN Cytosolic purine 5'-nucleotidase	42098.6	-0.601	0.597	-1.198	0.0011018838848304	down-regulated
Q6UW68	TMEM205	TM205_HUMAN Transmembrane protein 205	123475	-0.602	0.598	-1.2	0.000281666214794923	down-regulated
P98160	HSPG2	PGBM_HUMAN Basement membrane-specific heparan sulfate proteoglycan core protein	44463.5	-0.603	0.599	-1.202	0.00100381321234467	down-regulated
Q5T013	HYI	HYI_HUMAN Putative hydroxypyruvate isomerase	10870.1	-0.605	0.6	-1.205	0.01075621166197	down-regulated
Q58FG1	HSP90AA4P	HS904_HUMAN Putative heat shock protein HSP 90-alpha A4	834290	-0.605	0.601	-1.206	4.48575234216626e-05	down-regulated
P48735	IDH2	IDHP_HUMAN Isocitrate dehydrogenase [NADP], mitochondrial	940507	-0.606	0.602	-1.208	4.04048414010854e-05	down-regulated
Q16647	PTGIS	PTGIS_HUMAN Prostacyclin synthase	172524	-0.606	0.602	-1.208	0.000189418152398465	down-regulated
Q9BZV1	UBXN6	UBXN6_HUMAN UBX domain-containing protein 6	43191.7	-0.607	0.603	-1.21	0.00101264755612186	down-regulated
Q9NQS3	NECTIN3	NECT3_HUMAN Nectin-3	7490.07	-0.607	0.603	-1.21	0.0235684583192731	down-regulated
P05166	PCCB	PCCB_HUMAN Propionyl-CoA carboxylase beta chain, mitochondrial	35433.1	-0.608	0.604	-1.212	0.00133837010777243	down-regulated
O43708	GSTZ1	MAAI_HUMAN Maleylacetoacetate isomerase	14434.6	-0.613	0.609	-1.222	0.00580353408249178	down-regulated
Q9Y3E2	BOLA1	BOLA1_HUMAN BolA-like protein 1	33310.9	-0.614	0.61	-1.224	0.00140058195383709	down-regulated
Q09327	MGAT3	MGAT3_HUMAN Beta-1,4-mannosyl-glycoprotein 4-beta-N-acetylglucosaminyltransferase	380438	-0.615	0.611	-1.226	8.08931299461044e-05	down-regulated
Q15800	MSMO1	MSMO1_HUMAN Methylsterol monooxygenase 1	28422.2	-0.615	0.611	-1.226	0.00177519607148402	down-regulated
O95298	NDUFC2	NDUC2_HUMAN NADH dehydrogenase [ubiquinone] 1 subunit C2	98515.9	-0.619	0.615	-1.234	0.000317323689578191	down-regulated
P15336	ATF2	ATF2_HUMAN Cyclic AMP-dependent transcription factor ATF-2	10043	-0.623	0.619	-1.242	0.0111927834629382	down-regulated
P49407	ARRB1	ARRB1_HUMAN Beta-arrestin-1	61877.3	-0.627	0.623	-1.25	0.000529841292184873	down-regulated
O94817	ATG12	ATG12_HUMAN Ubiquitin-like protein ATG12	31080.7	-0.628	0.623	-1.251	0.00140309295263215	down-regulated
P02775	PPBP	CXCL7_HUMAN Platelet basic protein	34864.8	-0.63	0.626	-1.256	0.00115555308493811	down-regulated
Q7LGC8	CHST3	CHST3_HUMAN Carbohydrate sulfotransferase 3	108279	-0.633	0.629	-1.262	0.000253846361281748	down-regulated
Q9NUJ3	TCP11L1	T11L1_HUMAN T-complex protein 11-like protein 1	14982.8	-0.633	0.629	-1.262	0.00469210310248874	down-regulated
Q14185	DOCK1	DOCK1_HUMAN Dedicator of cytokinesis protein 1	30464.7	-0.638	0.634	-1.272	0.00133678082902632	down-regulated
Q3SY69	ALDH1L2	AL1L2_HUMAN Mitochondrial 10-formyltetrahydrofolate dehydrogenase	34271.5	-0.64	0.635	-1.275	0.00110315513325924	down-regulated
Q96CB9	NSUN4	NSUN4_HUMAN 5-methylcytosine rRNA methyltransferase NSUN4	43156.9	-0.64	0.636	-1.276	0.000783203539362342	down-regulated
Q9H3M7	TXNIP	TXNIP_HUMAN Thioredoxin-interacting protein	14444.2	-0.64	0.636	-1.276	0.00479083124108205	down-regulated
P10636	MAPT	TAU_HUMAN Microtubule-associated protein tau	12275	-0.641	0.637	-1.278	0.00655422957667016	down-regulated
P38435	GGCX	VKGC_HUMAN Vitamin K-dependent gamma-carboxylase	38361	-0.641	0.637	-1.278	0.000921912990803581	down-regulated
Q9Y6M7	SLC4A7	S4A7_HUMAN Sodium bicarbonate cotransporter 3	33092.4	-0.642	0.638	-1.28	0.00114173202943632	down-regulated
P52926	HMGA2	HMGA2_HUMAN High mobility group protein HMGI-C	27504.6	-0.648	0.644	-1.292	0.00145880583224498	down-regulated
Q9NQT8	KIF13B	KI13B_HUMAN Kinesin-like protein KIF13B	20698.8	-0.65	0.645	-1.295	0.00232062972928582	down-regulated
P0DTL6	ZFTRAF1	ZTRF1_HUMAN Zinc finger TRAF-type-containing protein 1	19633.8	-0.65	0.646	-1.296	0.00253656441174864	down-regulated
Q5JU85	IQSEC2	IQEC2_HUMAN IQ motif and SEC7 domain-containing protein 2	11856.9	-0.651	0.647	-1.298	0.0065759431846065	down-regulated
P02748	C9	CO9_HUMAN Complement component C9	91403.5	-0.652	0.648	-1.3	0.000267053100735052	down-regulated
P04066	FUCA1	FUCO_HUMAN Tissue alpha-L-fucosidase	31762	-0.654	0.65	-1.304	0.00111212148167997	down-regulated
Q8WXE0	CASKIN2	CSKI2_HUMAN Caskin-2	47561	-0.662	0.658	-1.32	0.000578041821282551	down-regulated
P07858	CTSB	CATB_HUMAN Cathepsin B	1819666	-0.663	0.659	-1.322	1.5296727972757e-05	down-regulated
O14773	TPP1	TPP1_HUMAN Tripeptidyl-peptidase 1	522152	-0.665	0.661	-1.326	4.06457377823918e-05	down-regulated
P50851	LRBA	LRBA_HUMAN Lipopolysaccharide-responsive and beige-like anchor protein	39517.3	-0.671	0.666	-1.337	0.000708269069118884	down-regulated
Q9NZ45	CISD1	CISD1_HUMAN CDGSH iron-sulfur domain-containing protein 1	54014.2	-0.671	0.666	-1.337	0.000455121741301869	down-regulated
P78318	IGBP1	IGBP1_HUMAN Immunoglobulin-binding protein 1	48303.8	-0.674	0.67	-1.344	0.000517494587263527	down-regulated
P40337	VHL	VHL_HUMAN von Hippel-Lindau disease tumor suppressor	24989.7	-0.675	0.671	-1.346	0.00140414081378732	down-regulated
P0DPH7	TUBA3C	TBA3C_HUMAN Tubulin alpha-3C chain	137068	-0.679	0.675	-1.354	0.000135958938450438	down-regulated
Q93074	MED12	MED12_HUMAN Mediator of RNA polymerase II transcription subunit 12	49089.3	-0.681	0.677	-1.358	0.000480658806471647	down-regulated
P55795	HNRNPH2	HNRH2_HUMAN Heterogeneous nuclear ribonucleoprotein H2	38081.9	-0.686	0.682	-1.368	0.000668693398660679	down-regulated
O75928	PIAS2	PIAS2_HUMAN E3 SUMO-protein ligase PIAS2	17250.8	-0.687	0.683	-1.37	0.00248019006815325	down-regulated
Q9HBH1	PDF	DEFM_HUMAN Peptide deformylase, mitochondrial	38404.5	-0.688	0.683	-1.371	0.000653288587202707	down-regulated
P43155	CRAT	CACP_HUMAN Carnitine O-acetyltransferase	52275.8	-0.689	0.685	-1.374	0.000415617774550119	down-regulated
Q7Z6M4	MTERF4	MTEF4_HUMAN Transcription termination factor 4, mitochondrial	12515.8	-0.691	0.687	-1.378	0.00452576132960956	down-regulated
P06396	GSN	GELS_HUMAN Gelsolin	509108	-0.695	0.691	-1.386	3.30268746468782e-05	down-regulated
Q9HB21	PLEKHA1	PKHA1_HUMAN Pleckstrin homology domain-containing family A member 1	18069.2	-0.698	0.694	-1.392	0.00211372950829585	down-regulated
Q86Y79	PTRH1	PTH_HUMAN Peptidyl-tRNA hydrolase	19172.8	-0.701	0.697	-1.398	0.00185890477911665	down-regulated
Q9H1D9	POLR3F	RPC6_HUMAN DNA-directed RNA polymerase III subunit RPC6	6211.33	-0.703	0.699	-1.402	0.0213519300307352	down-regulated
Q15165	PON2	PON2_HUMAN Serum paraoxonase/arylesterase 2	181665	-0.706	0.701	-1.407	8.23285213328855e-05	down-regulated
P42785	PRCP	PCP_HUMAN Lysosomal Pro-X carboxypeptidase	134789	-0.707	0.703	-1.41	0.000112635239103607	down-regulated
Q8N3P4	VPS8	VPS8_HUMAN Vacuolar protein sorting-associated protein 8 homolog	19248.6	-0.708	0.704	-1.412	0.0017611090955065	down-regulated
O75054	IGSF3	IGSF3_HUMAN Immunoglobulin superfamily member 3	18242.8	-0.712	0.708	-1.42	0.00189187490307355	down-regulated
O75122	CLASP2	CLAP2_HUMAN CLIP-associating protein 2	23700.7	-0.714	0.71	-1.424	0.00117274131148674	down-regulated
Q15526	SURF1	SURF1_HUMAN Surfeit locus protein 1	33178.7	-0.718	0.714	-1.432	0.000659282832119125	down-regulated
P53355	DAPK1	DAPK1_HUMAN Death-associated protein kinase 1	33353.9	-0.722	0.718	-1.44	0.000636271816105871	down-regulated
Q9BPW8	NIPSNAP1	NIPS1_HUMAN Protein NipSnap homolog 1	78253.4	-0.723	0.719	-1.442	0.00019164048052185	down-regulated
Q9H7E2	TDRD3	TDRD3_HUMAN Tudor domain-containing protein 3	6119.52	-0.723	0.719	-1.442	0.0199556523910483	down-regulated
O14683	TP53I11	P5I11_HUMAN Tumor protein p53-inducible protein 11	27826.8	-0.727	0.723	-1.45	0.000821466383617923	down-regulated
Q9BYG5	PARD6B	PAR6B_HUMAN Partitioning defective 6 homolog beta	93640.7	-0.736	0.732	-1.468	0.000140175688555695	down-regulated
O14607	UTY	UTY_HUMAN Histone demethylase UTY	7283.46	-0.738	0.734	-1.472	0.0117217322473508	down-regulated
P00450	CP	CERU_HUMAN Ceruloplasmin	108373	-0.738	0.734	-1.472	0.000116107160270775	down-regulated
O95104	SCAF4	SCAF4_HUMAN SR-related and CTD-associated factor 4	20509.6	-0.741	0.736	-1.477	0.00126833005944753	down-regulated
P01834	IGKC	IGKC_HUMAN Immunoglobulin kappa constant	30605.2	-0.741	0.737	-1.478	0.000641339037722928	down-regulated
Q709F0	ACAD11	ACD11_HUMAN Acyl-CoA dehydrogenase family member 11	21214.3	-0.741	0.737	-1.478	0.00119012779595626	down-regulated
P00747	PLG	PLMN_HUMAN Plasminogen	15561	-0.744	0.739	-1.483	0.00208916517632656	down-regulated
P52735	VAV2	VAV2_HUMAN Guanine nucleotide exchange factor VAV2	24878.3	-0.75	0.746	-1.496	0.000850851708917186	down-regulated
Q9UL45	BLOC1S6	BL1S6_HUMAN Biogenesis of lysosome-related organelles complex 1 subunit 6	17711.9	-0.76	0.756	-1.516	0.0014678905553369	down-regulated
O75781	PALM	PALM_HUMAN Paralemmin-1	8472.17	-0.769	0.765	-1.534	0.00677333462334474	down-regulated
O00330	PDHX	ODPX_HUMAN Pyruvate dehydrogenase protein X component, mitochondrial	12887.3	-0.78	0.776	-1.556	0.00245230028585534	down-regulated
Q6PCE3	PGM2L1	PGM2L_HUMAN Glucose 1,6-bisphosphate synthase	10802.8	-0.783	0.779	-1.562	0.00353935935756953	down-regulated
Q68DK7	MSL1	MSL1_HUMAN Male-specific lethal 1 homolog	15621.8	-0.786	0.782	-1.568	0.00159547309152095	down-regulated
Q86WA6	BPHL	BPHL_HUMAN Valacyclovir hydrolase	11571.1	-0.787	0.783	-1.57	0.00296826182032318	down-regulated
P42695	NCAPD3	CNDD3_HUMAN Condensin-2 complex subunit D3	16287.7	-0.79	0.786	-1.576	0.00143441873781817	down-regulated
Q9HCM4	EPB41L5	E41L5_HUMAN Band 4.1-like protein 5	17485.9	-0.798	0.794	-1.592	0.00119119008172186	down-regulated
P09913	IFIT2	IFIT2_HUMAN Interferon-induced protein with tetratricopeptide repeats 2	11182.8	-0.802	0.798	-1.6	0.00293607608281965	down-regulated
P08185	SERPINA6	CBG_HUMAN Corticosteroid-binding globulin	24104.3	-0.809	0.805	-1.614	0.000620149071044872	down-regulated
Q9BT67	NDFIP1	NFIP1_HUMAN NEDD4 family-interacting protein 1	17748.7	-0.811	0.807	-1.618	0.00107101246298714	down-regulated
Q7Z5J4	RAI1	RAI1_HUMAN Retinoic acid-induced protein 1	5881.27	-0.818	0.813	-1.631	0.0137623870444853	down-regulated
Q0VF96	CGNL1	CGNL1_HUMAN Cingulin-like protein 1	79968.1	-0.818	0.814	-1.632	9.93120616843603e-05	down-regulated
Q6UXG2	ELAPOR1	ELAP1_HUMAN Endosome/lysosome-associated apoptosis and autophagy regulator 1	763556	-0.826	0.821	-1.647	9.4941621892989e-06	down-regulated
O14933	UBE2L6	UB2L6_HUMAN Ubiquitin/ISG15-conjugating enzyme E2 L6	26284.2	-0.828	0.824	-1.652	0.00047649909979892	down-regulated
Q6KB66	KRT80	K2C80_HUMAN Keratin, type II cytoskeletal 80	8689.26	-0.829	0.825	-1.654	0.00457852560340451	down-regulated
Q9UBG0	MRC2	MRC2_HUMAN C-type mannose receptor 2	39234.8	-0.839	0.835	-1.674	0.000234330009236988	down-regulated
Q9UK58	CCNL1	CCNL1_HUMAN Cyclin-L1	15740.2	-0.839	0.835	-1.674	0.00115092110281156	down-regulated
Q9UFN0	NIPSNAP3A	NPS3A_HUMAN Protein NipSnap homolog 3A	53987.9	-0.864	0.859	-1.723	0.000127095177820353	down-regulated
Q08431	MFGE8	MFGM_HUMAN Lactadherin	17374.8	-0.872	0.868	-1.74	0.000785160799390118	down-regulated
P01011	SERPINA3	AACT_HUMAN Alpha-1-antichymotrypsin	102371	-0.889	0.884	-1.773	4.7791715092314e-05	down-regulated
Q16270	IGFBP7	IBP7_HUMAN Insulin-like growth factor-binding protein 7	28666.3	-0.889	0.885	-1.774	0.000288756765434534	down-regulated
Q3ZCW2	LGALSL	LEGL_HUMAN Galectin-related protein	16302.3	-0.896	0.892	-1.788	0.000780322530886524	down-regulated
P56937	HSD17B7	DHB7_HUMAN 3-keto-steroid reductase/17-beta-hydroxysteroid dehydrogenase 7	24341	-0.899	0.895	-1.794	0.000361479600584522	down-regulated
Q9H0F7	ARL6	ARL6_HUMAN ADP-ribosylation factor-like protein 6	31465.3	-0.932	0.927	-1.859	0.000195629993165844	down-regulated
Q96H55	MYO19	MYO19_HUMAN Unconventional myosin-XIX	11769.2	-0.949	0.945	-1.894	0.00118671005767729	down-regulated
Q53S08	RAB6D	RAB6D_HUMAN Ras-related protein Rab-6D	313652	-0.954	0.949	-1.903	9.88599289680994e-06	down-regulated
O60238	BNIP3L	BNI3L_HUMAN BCL2/adenovirus E1B 19 kDa protein-interacting protein 3-like	33203.4	-0.976	0.972	-1.948	0.00014146663278863	down-regulated
Q9UHL4	DPP7	DPP2_HUMAN Dipeptidyl peptidase 2	137326	-1.013	1.008	-2.021	1.71755461163111e-05	down-regulated
P55011	SLC12A2	S12A2_HUMAN Solute carrier family 12 member 2	18264.9	-1.027	1.023	-2.05	0.000317228455284119	down-regulated
P01889	HLA-B	HLAB_HUMAN HLA class I histocompatibility antigen, B alpha chain	37188.2	-1.038	1.034	-2.072	8.62123769409509e-05	down-regulated
Q9NQX7	ITM2C	ITM2C_HUMAN Integral membrane protein 2C	24650.2	-1.047	1.043	-2.09	0.000164198089993482	down-regulated
Q6XE24	RBMS3	RBMS3_HUMAN RNA-binding motif, single-stranded-interacting protein 3	13873.5	-1.049	1.045	-2.094	0.000504636037931941	down-regulated
Q8TDY2	RB1CC1	RBCC1_HUMAN RB1-inducible coiled-coil protein 1	26219.1	-1.052	1.048	-2.1	0.000143726901637479	down-regulated
Q96HR9	REEP6	REEP6_HUMAN Receptor expression-enhancing protein 6	14598.2	-1.063	1.058	-2.121	0.000424312716607021	down-regulated
Q9Y5T4	DNAJC15	DJC15_HUMAN DnaJ homolog subfamily C member 15	91392.4	-1.086	1.082	-2.168	1.93775858770399e-05	down-regulated
Q8IY21	DDX60	DDX60_HUMAN Probable ATP-dependent RNA helicase DDX60	21940.7	-1.109	1.105	-2.214	0.000151640686176035	down-regulated
Q14680	MELK	MELK_HUMAN Maternal embryonic leucine zipper kinase	16995.4	-1.112	1.108	-2.22	0.00024599895417965	down-regulated
P04217	A1BG	A1BG_HUMAN Alpha-1B-glycoprotein	17693.4	-1.123	1.119	-2.242	0.000215797924478964	down-regulated
Q8TF72	SHROOM3	SHRM3_HUMAN Protein Shroom3	1298775	-1.165	1.161	-2.326	1.0101210463996e-06	down-regulated
P35475	IDUA	IDUA_HUMAN Alpha-L-iduronidase	20206.3	-1.196	1.191	-2.387	0.000121011862168176	down-regulated
Q9C0C7	AMBRA1	AMRA1_HUMAN Activating molecule in BECN1-regulated autophagy protein 1	32375.1	-1.223	1.219	-2.442	4.63936304358438e-05	down-regulated
Q9H1U4	MEGF9	MEGF9_HUMAN Multiple epidermal growth factor-like domains protein 9	17008.7	-1.248	1.244	-2.492	0.000137108970374384	down-regulated
Q38SD2	LRRK1	LRRK1_HUMAN Leucine-rich repeat serine/threonine-protein kinase 1	58273.5	-1.249	1.244	-2.493	1.70165779925074e-05	down-regulated
Q96QA5	GSDMA	GSDMA_HUMAN Gasdermin-A	95404.2	-1.274	1.27	-2.544	7.97857888550186e-06	down-regulated
Q01995	TAGLN	TAGL_HUMAN Transgelin	67090.4	-1.308	1.303	-2.611	1.10096749196511e-05	down-regulated
P0C869	PLA2G4B	PA24B_HUMAN Cytosolic phospholipase A2 beta	90972.5	-1.325	1.321	-2.646	6.89563356144024e-06	down-regulated
Q6NUP7	PPP4R4	PP4R4_HUMAN Serine/threonine-protein phosphatase 4 regulatory subunit 4	431737	-1.354	1.349	-2.703	1.15793755725284e-06	down-regulated
Q9NUT2	ABCB8	MITOS_HUMAN Mitochondrial potassium channel ATP-binding subunit	45364.4	-1.355	1.35	-2.705	1.60293487198769e-05	down-regulated
Q9NP73	ALG13	ALG13_HUMAN UDP-N-acetylglucosamine transferase subunit ALG13	236028	-1.367	1.363	-2.73	1.97854492528681e-06	down-regulated
Q99650	OSMR	OSMR_HUMAN Oncostatin-M-specific receptor subunit beta	33127.6	-1.373	1.369	-2.742	2.45456264920299e-05	down-regulated
Q96RS0	TGS1	TGS1_HUMAN Trimethylguanosine synthase	99426.4	-1.456	1.452	-2.908	3.764318828446e-06	down-regulated
Q14934	NFATC4	NFAC4_HUMAN Nuclear factor of activated T-cells, cytoplasmic 4	97054	-1.606	1.602	-3.208	2.31774458049398e-06	down-regulated
Q53EL6	PDCD4	PDCD4_HUMAN Programmed cell death protein 4	51049.9	-1.758	1.754	-3.512	3.43959088168667e-06	down-regulated
Q8IZT6	ASPM	ASPM_HUMAN Abnormal spindle-like microcephaly-associated protein	60172.7	-1.793	1.789	-3.582	2.44793817000333e-06	down-regulated
P05787	KRT8	K2C8_HUMAN Keratin, type II cytoskeletal 8	147565	-1.798	1.794	-3.592	7.7661908524719e-07	down-regulated
Q96E52	OMA1	OMA1_HUMAN Metalloendopeptidase OMA1, mitochondrial	1666043	-1.835	1.831	-3.666	7.57082058728419e-08	down-regulated
Q99683	MAP3K5	M3K5_HUMAN Mitogen-activated protein kinase kinase kinase 5	56056.7	-1.909	1.905	-3.814	1.94794168014754e-06	down-regulated
Q16363	LAMA4	LAMA4_HUMAN Laminin subunit alpha-4	58150.7	-1.927	1.923	-3.85	1.75949643487651e-06	down-regulated

## Sheet: Table S6
Table S6.Proteomic analysis revealed changes in the expression of secreted proteins in the supernatant of sgPDCD4-TPC-1 cells.
Protein accession	Gene name	Protein description	Intensity	sg_5	sgcon	log2FC	adj.P.Val	Regulation
P78539	SRPX	SRPX_HUMAN Sushi repeat-containing protein SRPX	265779	2.045	-2.045	4.09	1.4407644574389e-06	up-regulated
Q15582	TGFBI	BGH3_HUMAN Transforming growth factor-beta-induced protein ig-h3	332829	1.73	-1.73	3.46	2.76637466196715e-06	up-regulated
Q9HC56	PCDH9	PCDH9_HUMAN Protocadherin-9	6892.33	1.432	-1.431	2.863	0.00301219587184683	up-regulated
Q96FK6	WDR89	WDR89_HUMAN WD repeat-containing protein 89	8622.48	1.372	-1.371	2.743	0.00195839877530458	up-regulated
P14780	MMP9	MMP9_HUMAN Matrix metalloproteinase-9	716072	1.257	-1.257	2.514	6.64724241101527e-06	up-regulated
Q9GZM7	TINAGL1	TINAL_HUMAN Tubulointerstitial nephritis antigen-like	1861311	1.12	-1.12	2.24	5.73048443061279e-06	up-regulated
P10145	CXCL8	IL8_HUMAN Interleukin-8	420032	1.117	-1.117	2.234	1.85787427448445e-05	up-regulated
P30408	TM4SF1	T4S1_HUMAN Transmembrane 4 L6 family member 1	84547.6	1.065	-1.065	2.13	0.000121177129902232	up-regulated
O15264	MAPK13	MK13_HUMAN Mitogen-activated protein kinase 13	5543.63	1.042	-1.042	2.084	0.0204771760262351	up-regulated
O14879	IFIT3	IFIT3_HUMAN Interferon-induced protein with tetratricopeptide repeats 3	38258.4	1.03	-1.03	2.06	0.000407911519835735	up-regulated
Q9Y3L5	RAP2C	RAP2C_HUMAN Ras-related protein Rap-2c	30984.5	1.015	-1.015	2.03	0.000601053525366188	up-regulated
O15484	CAPN5	CAN5_HUMAN Calpain-5	10021.5	1.012	-1.012	2.024	0.00505612121496041	up-regulated
P33908	MAN1A1	MA1A1_HUMAN Mannosyl-oligosaccharide 1,2-alpha-mannosidase IA	257544	0.995	-0.995	1.99	5.10306921964787e-05	up-regulated
Q96DX4	RSPRY1	RSPRY_HUMAN RING finger and SPRY domain-containing protein 1	11769.9	0.978	-0.978	1.956	0.00410809566193893	up-regulated
P54803	GALC	GALC_HUMAN Galactocerebrosidase	28239.2	0.973	-0.972	1.945	0.000847232392278955	up-regulated
P51572	BCAP31	BAP31_HUMAN B-cell receptor-associated protein 31	45876.1	0.97	-0.97	1.94	0.000416611731760555	up-regulated
P17302	GJA1	CXA1_HUMAN Gap junction alpha-1 protein	12825.7	0.96	-0.959	1.919	0.00372805168623452	up-regulated
P20339	RAB5A	RAB5A_HUMAN Ras-related protein Rab-5A	12788.8	0.96	-0.959	1.919	0.00375006741179679	up-regulated
Q14157	UBAP2L	UBP2L_HUMAN Ubiquitin-associated protein 2-like	12941	0.95	-0.949	1.899	0.00382843017875697	up-regulated
P35590	TIE1	TIE1_HUMAN Tyrosine-protein kinase receptor Tie-1	17223	0.919	-0.919	1.838	0.00254106086276635	up-regulated
Q86XX4	FRAS1	FRAS1_HUMAN Extracellular matrix organizing protein FRAS1	13208.7	0.902	-0.902	1.804	0.00456878902293928	up-regulated
O60687	SRPX2	SRPX2_HUMAN Sushi repeat-containing protein SRPX2	88287.4	0.856	-0.855	1.711	0.00032570574993415	up-regulated
Q5T0F9	CC2D1B	C2D1B_HUMAN Coiled-coil and C2 domain-containing protein 1B	12840.9	0.839	-0.839	1.678	0.00653088243274801	up-regulated
O15232	MATN3	MATN3_HUMAN Matrilin-3	69379.8	0.828	-0.827	1.655	0.000508473652485785	up-regulated
Q96D46	NMD3	NMD3_HUMAN 60S ribosomal export protein NMD3	7912.79	0.825	-0.824	1.649	0.0194249269577332	up-regulated
Q8TCE6	DENND10	DEN10_HUMAN DENN domain-containing protein 10	45032.3	0.819	-0.819	1.638	0.000934488085647978	up-regulated
P61225	RAP2B	RAP2B_HUMAN Ras-related protein Rap-2b	140284	0.816	-0.815	1.631	0.000243732686740534	up-regulated
Q9NZR2	LRP1B	LRP1B_HUMAN Low-density lipoprotein receptor-related protein 1B	134621	0.807	-0.807	1.614	0.0002675538786544	up-regulated
Q8WUA8	TSKU	TSK_HUMAN Tsukushi	41423.4	0.8	-0.799	1.599	0.00116983901196346	up-regulated
Q9Y5F6	PCDHGC5	PCDGM_HUMAN Protocadherin gamma-C5	43968.2	0.792	-0.792	1.584	0.00112452583836684	up-regulated
Q13526	PIN1	PIN1_HUMAN Peptidyl-prolyl cis-trans isomerase NIMA-interacting 1	30979.9	0.784	-0.783	1.567	0.00194597424685767	up-regulated
O75635	SERPINB7	SPB7_HUMAN Serpin B7	258474	0.757	-0.757	1.514	0.000188805136726239	up-regulated
P48307	TFPI2	TFPI2_HUMAN Tissue factor pathway inhibitor 2	10408.9	0.752	-0.752	1.504	0.0152577615981512	up-regulated
P50148	GNAQ	GNAQ_HUMAN Guanine nucleotide-binding protein G(q) subunit alpha	23431	0.751	-0.751	1.502	0.00359985062433903	up-regulated
Q96SJ8	TSPAN18	TSN18_HUMAN Tetraspanin-18	112466	0.747	-0.747	1.494	0.000466814077229232	up-regulated
P18827	SDC1	SDC1_HUMAN Syndecan-1	4412510	0.743	-0.743	1.486	2.42305197236755e-05	up-regulated
P55058	PLTP	PLTP_HUMAN Phospholipid transfer protein	2328950	0.732	-0.732	1.464	3.92633448551539e-05	up-regulated
Q9NR19	ACSS2	ACSA_HUMAN Acetyl-coenzyme A synthetase, cytoplasmic	19111.7	0.731	-0.731	1.462	0.00562335477555454	up-regulated
O60232	ZNRD2	ZNRD2_HUMAN Protein ZNRD2	29684.7	0.725	-0.725	1.45	0.00291330747149058	up-regulated
P09341	CXCL1	GROA_HUMAN Growth-regulated alpha protein	307700	0.719	-0.719	1.438	0.000205316063477108	up-regulated
P05231	IL6	IL6_HUMAN Interleukin-6	669815	0.715	-0.715	1.43	0.000109019766532057	up-regulated
Q8WUZ0	BCL7C	BCL7C_HUMAN B-cell CLL/lymphoma 7 protein family member C	9785.04	0.711	-0.711	1.422	0.0212218652723465	up-regulated
O00159	MYO1C	MYO1C_HUMAN Unconventional myosin-Ic	106613	0.708	-0.707	1.415	0.000636796349046692	up-regulated
Q86Z23	C1QL4	C1QL4_HUMAN Complement C1q-like protein 4	24532.2	0.706	-0.705	1.411	0.00436946799604707	up-regulated
O15427	SLC16A3	MOT4_HUMAN Monocarboxylate transporter 4	97867	0.697	-0.696	1.393	0.000752602580588431	up-regulated
Q9BXJ1	C1QTNF1	C1QT1_HUMAN Complement C1q tumor necrosis factor-related protein 1	46452.6	0.695	-0.694	1.389	0.00188210069063733	up-regulated
Q8N4T0	CPA6	CBPA6_HUMAN Carboxypeptidase A6	39830.1	0.686	-0.685	1.371	0.00244897739559016	up-regulated
Q5VWZ2	LYPLAL1	LYPL1_HUMAN Lysophospholipase-like protein 1	19776.5	0.684	-0.683	1.367	0.00700832559828419	up-regulated
P62081	RPS7	RS7_HUMAN Small ribosomal subunit protein eS7	206905	0.679	-0.678	1.357	0.0003907015623257	up-regulated
Q8N841	TTLL6	TTLL6_HUMAN Tubulin polyglutamylase TTLL6	174269	0.677	-0.677	1.354	0.000467034612213395	up-regulated
Q9NY35	CLDND1	CLDN1_HUMAN Claudin domain-containing protein 1	32363.1	0.677	-0.676	1.353	0.00346291631824971	up-regulated
P36383	GJC1	CXG1_HUMAN Gap junction gamma-1 protein	26591.4	0.674	-0.674	1.348	0.00468610651737091	up-regulated
O95685	PPP1R3D	PPR3D_HUMAN Protein phosphatase 1 regulatory subunit 3D	250253	0.674	-0.673	1.347	0.000337745669111385	up-regulated
Q15056	EIF4H	IF4H_HUMAN Eukaryotic translation initiation factor 4H	81831.4	0.673	-0.672	1.345	0.00108225452464833	up-regulated
P09601	HMOX1	HMOX1_HUMAN Heme oxygenase 1	145745	0.668	-0.667	1.335	0.000597417752308925	up-regulated
P54710	FXYD2	ATNG_HUMAN Sodium/potassium-transporting ATPase subunit gamma	19914.9	0.666	-0.666	1.332	0.00769948157192288	up-regulated
P14209	CD99	CD99_HUMAN CD99 antigen	250841	0.663	-0.663	1.326	0.000362741496829334	up-regulated
O95716	RAB3D	RAB3D_HUMAN Ras-related protein Rab-3D	12675.2	0.66	-0.66	1.32	0.0171328918354868	up-regulated
Q8TEW0	PARD3	PARD3_HUMAN Partitioning defective 3 homolog	13381.6	0.656	-0.655	1.311	0.0159653093007983	up-regulated
Q16610	ECM1	ECM1_HUMAN Extracellular matrix protein 1	3183339	0.655	-0.654	1.309	5.49789729499565e-05	up-regulated
Q8IYS5	OSCAR	OSCAR_HUMAN Osteoclast-associated immunoglobulin-like receptor	872654	0.653	-0.652	1.305	0.000137351186214918	up-regulated
Q9BVJ7	DUSP23	DUS23_HUMAN Dual specificity protein phosphatase 23	28434.6	0.644	-0.644	1.288	0.00513770081571227	up-regulated
P55268	LAMB2	LAMB2_HUMAN Laminin subunit beta-2	288634	0.644	-0.643	1.287	0.000366744957169555	up-regulated
O60488	ACSL4	ACSL4_HUMAN Long-chain-fatty-acid--CoA ligase 4	48014.9	0.641	-0.641	1.282	0.0025642667049389	up-regulated
P12931	SRC	SRC_HUMAN Proto-oncogene tyrosine-protein kinase Src	39896.6	0.641	-0.641	1.282	0.00326891535697212	up-regulated
Q8N0V5	GCNT2	GNT2A_HUMAN N-acetyllactosaminide beta-1,6-N-acetylglucosaminyl-transferase	10799.7	0.639	-0.639	1.278	0.0257140066494653	up-regulated
Q99805	TM9SF2	TM9S2_HUMAN Transmembrane 9 superfamily member 2	8798.45	0.638	-0.638	1.276	0.0379002113268626	up-regulated
Q9BQ51	PDCD1LG2	PD1L2_HUMAN Programmed cell death 1 ligand 2	9522.06	0.631	-0.63	1.261	0.0339565232404089	up-regulated
P54852	EMP3	EMP3_HUMAN Epithelial membrane protein 3	103590	0.629	-0.628	1.257	0.00112874834715218	up-regulated
Q92930	RAB8B	RAB8B_HUMAN Ras-related protein Rab-8B	13791.2	0.628	-0.628	1.256	0.0177702049738859	up-regulated
P62854	RPS26	RS26_HUMAN Small ribosomal subunit protein eS26	177887	0.627	-0.627	1.254	0.000652735297260797	up-regulated
P62873	GNB1	GBB1_HUMAN Guanine nucleotide-binding protein G(I)/G(S)/G(T) subunit beta-1	200832	0.624	-0.624	1.248	0.000593202670249645	up-regulated
Q9NP72	RAB18	RAB18_HUMAN Ras-related protein Rab-18	37976.8	0.624	-0.624	1.248	0.00391774640686979	up-regulated
Q8NBI5	SLC43A3	S43A3_HUMAN Equilibrative nucleobase transporter 1	45419.7	0.62	-0.62	1.24	0.00318181962864025	up-regulated
P33552	CKS2	CKS2_HUMAN Cyclin-dependent kinases regulatory subunit 2	9932.81	0.619	-0.619	1.238	0.0334075434842679	up-regulated
Q7LG56	RRM2B	RIR2B_HUMAN Ribonucleoside-diphosphate reductase subunit M2 B	39209.7	0.619	-0.618	1.237	0.00389781006837356	up-regulated
Q96CE8	TM4SF18	T4S18_HUMAN Transmembrane 4 L6 family member 18	54856	0.619	-0.618	1.237	0.00253357166619984	up-regulated
Q13530	SERINC3	SERC3_HUMAN Serine incorporator 3	99514.5	0.617	-0.616	1.233	0.00128635094096942	up-regulated
P11217	PYGM	PYGM_HUMAN Glycogen phosphorylase, muscle form	29123.5	0.611	-0.611	1.222	0.0061732261113756	up-regulated
O95490	ADGRL2	AGRL2_HUMAN Adhesion G protein-coupled receptor L2	26511.8	0.607	-0.607	1.214	0.00725489678800824	up-regulated
Q9GZP0	PDGFD	PDGFD_HUMAN Platelet-derived growth factor D	168074	0.606	-0.606	1.212	0.000807013783858854	up-regulated
Q99542	MMP19	MMP19_HUMAN Matrix metalloproteinase-19	29645.4	0.605	-0.605	1.21	0.00626937036933696	up-regulated
Q9UBS4	DNAJB11	DJB11_HUMAN DnaJ homolog subfamily B member 11	383866	0.605	-0.604	1.209	0.000382166681322144	up-regulated
O14792	HS3ST1	HS3S1_HUMAN Heparan sulfate glucosamine 3-O-sulfotransferase 1	19435.3	0.603	-0.603	1.206	0.0118574272435894	up-regulated
P62847	RPS24	RS24_HUMAN Small ribosomal subunit protein eS24	74731.8	0.603	-0.602	1.205	0.00196523572544419	up-regulated
O00148	DDX39A	DX39A_HUMAN ATP-dependent RNA helicase DDX39A	25302.1	0.6	-0.6	1.2	0.00813607783669522	up-regulated
Q12846	STX4	STX4_HUMAN Syntaxin-4	16742.9	0.6	-0.6	1.2	0.0152844090722284	up-regulated
P61599	NAA20	NAA20_HUMAN N-alpha-acetyltransferase 20	29628.2	0.593	-0.592	1.185	0.00683426327855562	up-regulated
P07355	ANXA2	ANXA2_HUMAN Annexin A2	1904922	0.59	-0.589	1.179	0.000127279130081519	up-regulated
P01112	HRAS	RASH_HUMAN GTPase HRas	29707.8	0.588	-0.588	1.176	0.0070234557608931	up-regulated
Q96SA4	SERINC2	SERC2_HUMAN Serine incorporator 2	23824.9	0.587	-0.587	1.174	0.00969336178962656	up-regulated
P62861	FAU	RS30_HUMAN Ubiquitin-like FUBI-ribosomal protein eS30 fusion protein	53516.7	0.585	-0.584	1.169	0.00333550065427953	up-regulated
P10124	SRGN	SRGN_HUMAN Serglycin	9814370	0.584	-0.584	1.168	4.86825185733832e-05	up-regulated
Q15813	TBCE	TBCE_HUMAN Tubulin-specific chaperone E	10850	0.581	-0.581	1.162	0.0352732451301741	up-regulated
O15498	YKT6	YKT6_HUMAN Synaptobrevin homolog YKT6	29005.7	0.579	-0.579	1.158	0.00773000915026605	up-regulated
P17301	ITGA2	ITA2_HUMAN Integrin alpha-2	92476.9	0.577	-0.576	1.153	0.00187996827287787	up-regulated
Q16553	LY6E	LY6E_HUMAN Lymphocyte antigen 6E	1683439	0.576	-0.575	1.151	0.000155260011899992	up-regulated
P23229	ITGA6	ITA6_HUMAN Integrin alpha-6	161107	0.574	-0.573	1.147	0.00108120468546084	up-regulated
P08648	ITGA5	ITA5_HUMAN Integrin alpha-5	187033	0.571	-0.571	1.142	0.000953852581154129	up-regulated
O75886	STAM2	STAM2_HUMAN Signal transducing adapter molecule 2	13070.7	0.564	-0.563	1.127	0.0286119537508921	up-regulated
Q96D15	RCN3	RCN3_HUMAN Reticulocalbin-3	152422	0.559	-0.559	1.118	0.00128188175255966	up-regulated
P50479	PDLIM4	PDLI4_HUMAN PDZ and LIM domain protein 4	44912.5	0.558	-0.558	1.116	0.00504545386801737	up-regulated
P58546	MTPN	MTPN_HUMAN Myotrophin	455585	0.552	-0.552	1.104	0.000504889151048879	up-regulated
Q13753	LAMC2	LAMC2_HUMAN Laminin subunit gamma-2	1216494	0.552	-0.551	1.103	0.000238524489502189	up-regulated
P20674	COX5A	COX5A_HUMAN Cytochrome c oxidase subunit 5A, mitochondrial	64521.3	0.548	-0.547	1.095	0.00353092660403019	up-regulated
Q9H0U4	RAB1B	RAB1B_HUMAN Ras-related protein Rab-1B	29838.1	0.547	-0.547	1.094	0.00933286523939049	up-regulated
Q9NP84	TNFRSF12A	TNR12_HUMAN Tumor necrosis factor receptor superfamily member 12A	80940.6	0.546	-0.546	1.092	0.00276244294915277	up-regulated
P13807	GYS1	GYS1_HUMAN Glycogen [starch] synthase, muscle	11095	0.545	-0.544	1.089	0.0419643129374062	up-regulated
A2A3N6	PIPSL	PIPSL_HUMAN Putative PIP5K1A and PSMD4-like protein	20355.7	0.54	-0.54	1.08	0.0168087100871326	up-regulated
Q9Y274	ST3GAL6	SIA10_HUMAN Type 2 lactosamine alpha-2,3-sialyltransferase	12941.9	0.54	-0.539	1.079	0.0336928822121755	up-regulated
O14640	DVL1	DVL1_HUMAN Segment polarity protein dishevelled homolog DVL-1	15146.3	0.539	-0.539	1.078	0.0263980166401089	up-regulated
P61586	RHOA	RHOA_HUMAN Transforming protein RhoA	272877	0.539	-0.539	1.078	0.000874363859123321	up-regulated
P62277	RPS13	RS13_HUMAN Small ribosomal subunit protein uS15	72746.2	0.538	-0.537	1.075	0.00333064904408903	up-regulated
P62841	RPS15	RS15_HUMAN Small ribosomal subunit protein uS19	120359	0.538	-0.537	1.075	0.00193733757950773	up-regulated
P09543	CNP	CN37_HUMAN 2',3'-cyclic-nucleotide 3'-phosphodiesterase	100223	0.537	-0.536	1.073	0.00236461884379144	up-regulated
Q969E2	SCAMP4	SCAM4_HUMAN Secretory carrier-associated membrane protein 4	15224.4	0.537	-0.536	1.073	0.0266160025323863	up-regulated
P46778	RPL21	RL21_HUMAN Large ribosomal subunit protein eL21	20886.1	0.53	-0.529	1.059	0.0174145732985404	up-regulated
O75787	ATP6AP2	RENR_HUMAN Renin receptor	854607	0.527	-0.526	1.053	0.000383821080787501	up-regulated
Q5SZK8	FREM2	FREM2_HUMAN FRAS1-related extracellular matrix protein 2	45916.9	0.527	-0.526	1.053	0.00624316383184611	up-regulated
Q6NZI2	CAVIN1	CAVN1_HUMAN Caveolae-associated protein 1	27457	0.524	-0.524	1.048	0.012357530233435	up-regulated
P08754	GNAI3	GNAI3_HUMAN Guanine nucleotide-binding protein G(i) subunit alpha-3	37611.3	0.524	-0.523	1.047	0.00820019271917516	up-regulated
Q969Z4	RELT	TR19L_HUMAN Tumor necrosis factor receptor superfamily member 19L	50638.6	0.521	-0.52	1.041	0.00581191835926199	up-regulated
P04899	GNAI2	GNAI2_HUMAN Guanine nucleotide-binding protein G(i) subunit alpha-2	370068	0.52	-0.519	1.039	0.000793988710588105	up-regulated
P02751	FN1	FINC_HUMAN Fibronectin	23164170	0.518	-0.518	1.036	5.49632001604742e-05	up-regulated
Q5JU85	IQSEC2	IQEC2_HUMAN IQ motif and SEC7 domain-containing protein 2	29790.5	0.517	-0.516	1.033	0.0117098129587147	up-regulated
P62079	TSPAN5	TSN5_HUMAN Tetraspanin-5	21206.9	0.516	-0.516	1.032	0.0187366672192102	up-regulated
Q96CN7	ISOC1	ISOC1_HUMAN Isochorismatase domain-containing protein 1	57012.9	0.516	-0.516	1.032	0.00523570121635085	up-regulated
Q9H4M9	EHD1	EHD1_HUMAN EH domain-containing protein 1	193777	0.516	-0.516	1.032	0.00145573847340639	up-regulated
P69849	NOMO3	NOMO3_HUMAN BOS complex subunit NOMO3	12345.8	0.514	-0.514	1.028	0.0425114277363583	up-regulated
Q9BXI9	C1QTNF6	C1QT6_HUMAN Complement C1q tumor necrosis factor-related protein 6	28245.1	0.514	-0.514	1.028	0.0128086597984674	up-regulated
A6NIZ1	RAP1BL	RP1BL_HUMAN Ras-related protein Rap-1b-like protein	25050	0.512	-0.512	1.024	0.0152925671284678	up-regulated
Q9UKZ9	PCOLCE2	PCOC2_HUMAN Procollagen C-endopeptidase enhancer 2	425406	0.512	-0.512	1.024	0.000755324949675026	up-regulated
P18850	ATF6	ATF6A_HUMAN Cyclic AMP-dependent transcription factor ATF-6 alpha	37492.1	0.51	-0.51	1.02	0.0091374762560619	up-regulated
P19875	CXCL2	CXCL2_HUMAN C-X-C motif chemokine 2	34945.9	0.509	-0.508	1.017	0.0101084677991592	up-regulated
P51784	USP11	UBP11_HUMAN Ubiquitin carboxyl-terminal hydrolase 11	16624.5	0.509	-0.508	1.017	0.0280615957282306	up-regulated
Q9H3K6	BOLA2	BOLA2_HUMAN BolA-like protein 2	55164.6	0.506	-0.506	1.012	0.00590036359590282	up-regulated
Q8NBZ7	UXS1	UXS1_HUMAN UDP-glucuronic acid decarboxylase 1	78284.7	0.505	-0.505	1.01	0.00400422364666346	up-regulated
P46937	YAP1	YAP1_HUMAN Transcriptional coactivator YAP1	15525.4	0.505	-0.504	1.009	0.0318933669081074	up-regulated
P49755	TMED10	TMEDA_HUMAN Transmembrane emp24 domain-containing protein 10	35752	0.503	-0.502	1.005	0.0102875597241081	up-regulated
Q99574	SERPINI1	NEUS_HUMAN Neuroserpin	116064	0.499	-0.499	0.998	0.00278219719156829	up-regulated
Q9Y2C3	B3GALT5	B3GT5_HUMAN Beta-1,3-galactosyltransferase 5	43697.1	0.499	-0.498	0.997	0.0082774917807302	up-regulated
O43795	MYO1B	MYO1B_HUMAN Unconventional myosin-Ib	17860.9	0.496	-0.495	0.991	0.0276469813517898	up-regulated
Q8IWK6	ADGRA3	AGRA3_HUMAN Adhesion G protein-coupled receptor A3	16738.9	0.496	-0.495	0.991	0.0303554852590534	up-regulated
P55854	SUMO3	SUMO3_HUMAN Small ubiquitin-related modifier 3	23864.8	0.495	-0.494	0.989	0.0185854591768263	up-regulated
Q9H7D7	WDR26	WDR26_HUMAN WD repeat-containing protein 26	18100.2	0.495	-0.494	0.989	0.027315793948169	up-regulated
Q8WZ75	ROBO4	ROBO4_HUMAN Roundabout homolog 4	40459.4	0.494	-0.494	0.988	0.00942852297536277	up-regulated
Q9UBN6	TNFRSF10D	TR10D_HUMAN Tumor necrosis factor receptor superfamily member 10D	31476.5	0.494	-0.494	0.988	0.0129335072407873	up-regulated
P60763	RAC3	RAC3_HUMAN Ras-related C3 botulinum toxin substrate 3	273432	0.493	-0.493	0.986	0.00130618634897439	up-regulated
Q9P2K2	TXNDC16	TXD16_HUMAN Thioredoxin domain-containing protein 16	24426.9	0.489	-0.488	0.977	0.0188321463847875	up-regulated
Q15382	RHEB	RHEB_HUMAN GTP-binding protein Rheb	81646.9	0.488	-0.487	0.975	0.00443936732104071	up-regulated
P62753	RPS6	RS6_HUMAN Small ribosomal subunit protein eS6	114346	0.487	-0.486	0.973	0.00315106268636024	up-regulated
Q16222	UAP1	UAP1_HUMAN UDP-N-acetylhexosamine pyrophosphorylase	136707	0.487	-0.486	0.973	0.00263690038897223	up-regulated
Q9H223	EHD4	EHD4_HUMAN EH domain-containing protein 4	79403.8	0.486	-0.485	0.971	0.0046542293537291	up-regulated
Q14232	EIF2B1	EI2BA_HUMAN Translation initiation factor eIF2B subunit alpha	18549.1	0.483	-0.483	0.966	0.028612440695111	up-regulated
Q16643	DBN1	DREB_HUMAN Drebrin	96860.4	0.481	-0.481	0.962	0.00392168730461212	up-regulated
Q8WV24	PHLDA1	PHLA1_HUMAN Pleckstrin homology-like domain family A member 1	12853.2	0.481	-0.48	0.961	0.0494053665756033	up-regulated
P41567	EIF1	EIF1_HUMAN Eukaryotic translation initiation factor 1	96528.6	0.48	-0.48	0.96	0.00397054299303268	up-regulated
P46781	RPS9	RS9_HUMAN Small ribosomal subunit protein uS4	139844	0.48	-0.48	0.96	0.0027338035681628	up-regulated
Q15286	RAB35	RAB35_HUMAN Ras-related protein Rab-35	163479	0.479	-0.478	0.957	0.00238459811474704	up-regulated
Q6Y288	B3GLCT	B3GLT_HUMAN Beta-1,3-glucosyltransferase	13914.2	0.478	-0.478	0.956	0.0446892910655953	up-regulated
Q9UKK3	PARP4	PARP4_HUMAN Protein mono-ADP-ribosyltransferase PARP4	21049.7	0.476	-0.475	0.951	0.0253640365385258	up-regulated
P30049	ATP5F1D	ATPD_HUMAN ATP synthase subunit delta, mitochondrial	67077.8	0.473	-0.472	0.945	0.00626106296797271	up-regulated
P11233	RALA	RALA_HUMAN Ras-related protein Ral-A	119989	0.472	-0.472	0.944	0.00341767503601454	up-regulated
Q9H6B4	CLMP	CLMP_HUMAN CXADR-like membrane protein	61283.5	0.472	-0.472	0.944	0.00695264890609572	up-regulated
P62834	RAP1A	RAP1A_HUMAN Ras-related protein Rap-1A	286388	0.47	-0.469	0.939	0.00156025777895213	up-regulated
Q14699	RFTN1	RFTN1_HUMAN Raftlin	28914.5	0.47	-0.469	0.939	0.0174622320439456	up-regulated
Q9NQW6	ANLN	ANLN_HUMAN Anillin	66489.7	0.469	-0.468	0.937	0.00654577118456852	up-regulated
Q9UI42	CPA4	CBPA4_HUMAN Carboxypeptidase A4	177101	0.468	-0.468	0.936	0.00243612089753845	up-regulated
O15230	LAMA5	LAMA5_HUMAN Laminin subunit alpha-5	1431074	0.466	-0.466	0.932	0.000467571905722563	up-regulated
Q03405	PLAUR	UPAR_HUMAN Urokinase plasminogen activator surface receptor	599819	0.466	-0.466	0.932	0.000881641308699195	up-regulated
P62269	RPS18	RS18_HUMAN Small ribosomal subunit protein uS13	344594	0.465	-0.465	0.93	0.00139128264040164	up-regulated
Q9P2J2	IGSF9	TUTLA_HUMAN Protein turtle homolog A	235544	0.463	-0.463	0.926	0.00196963854661702	up-regulated
P78368	CSNK1G2	KC1G2_HUMAN Casein kinase I isoform gamma-2	19534	0.463	-0.462	0.925	0.0308848236361213	up-regulated
P21583	KITLG	SCF_HUMAN Kit ligand	70661.5	0.461	-0.461	0.922	0.00654145268109896	up-regulated
O43688	PLPP2	PLPP2_HUMAN Phospholipid phosphatase 2	36001.4	0.459	-0.459	0.918	0.0144512148722475	up-regulated
Q29RF7	PDS5A	PDS5A_HUMAN Sister chromatid cohesion protein PDS5 homolog A	21055.2	0.458	-0.458	0.916	0.0288680715873608	up-regulated
P12644	BMP4	BMP4_HUMAN Bone morphogenetic protein 4	56773.5	0.456	-0.456	0.912	0.00870176820939861	up-regulated
P27701	CD82	CD82_HUMAN CD82 antigen	1259123	0.455	-0.454	0.909	0.00057340560528701	up-regulated
P51148	RAB5C	RAB5C_HUMAN Ras-related protein Rab-5C	118540	0.455	-0.454	0.909	0.00406142090326496	up-regulated
P11234	RALB	RALB_HUMAN Ras-related protein Ral-B	136435	0.454	-0.454	0.908	0.00355664644327727	up-regulated
Q6ZUX7	LHFPL2	LHPL2_HUMAN LHFPL tetraspan subfamily member 2 protein	25551.5	0.454	-0.454	0.908	0.0231049380333816	up-regulated
O75506	HSBP1	HSBP1_HUMAN Heat shock factor-binding protein 1	78913.6	0.452	-0.451	0.903	0.00632810750360434	up-regulated
Q9H5V8	CDCP1	CDCP1_HUMAN CUB domain-containing protein 1	644938	0.451	-0.45	0.901	0.000972175657388806	up-regulated
Q5JS37	NHLRC3	NHLC3_HUMAN NHL repeat-containing protein 3	106245	0.449	-0.448	0.897	0.00478937736396795	up-regulated
Q14CX7	NAA25	NAA25_HUMAN N-alpha-acetyltransferase 25, NatB auxiliary subunit	45665.5	0.448	-0.447	0.895	0.0120049425519238	up-regulated
O14974	PPP1R12A	MYPT1_HUMAN Protein phosphatase 1 regulatory subunit 12A	41025.7	0.447	-0.447	0.894	0.0136620533815177	up-regulated
Q08170	SRSF4	SRSF4_HUMAN Serine/arginine-rich splicing factor 4	18820.5	0.447	-0.447	0.894	0.0363801376841207	up-regulated
O95819	MAP4K4	M4K4_HUMAN Mitogen-activated protein kinase kinase kinase kinase 4	28000.5	0.447	-0.446	0.893	0.0218269482165382	up-regulated
P08240	SRPRA	SRPRA_HUMAN Signal recognition particle receptor subunit alpha	20001.4	0.444	-0.444	0.888	0.0343113920283388	up-regulated
P63092	GNAS	GNAS2_HUMAN Guanine nucleotide-binding protein G(s) subunit alpha isoforms short	122116	0.444	-0.444	0.888	0.00435272930038669	up-regulated
O00220	TNFRSF10A	TR10A_HUMAN Tumor necrosis factor receptor superfamily member 10A	61630.3	0.444	-0.443	0.887	0.0088731935610889	up-regulated
P23467	PTPRB	PTPRB_HUMAN Receptor-type tyrosine-protein phosphatase beta	26391.2	0.443	-0.443	0.886	0.024179930718707	up-regulated
Q9P121	NTM	NTRI_HUMAN Neurotrimin	17981	0.443	-0.443	0.886	0.0398168736005202	up-regulated
P27105	STOM	STOM_HUMAN Stomatin	147963	0.442	-0.442	0.884	0.0036885416152342	up-regulated
Q13177	PAK2	PAK2_HUMAN Serine/threonine-protein kinase PAK 2	37694.5	0.442	-0.442	0.884	0.0157548183186968	up-regulated
O43852	CALU	CALU_HUMAN Calumenin	680699	0.442	-0.441	0.883	0.00102239416303215	up-regulated
Q9Y653	ADGRG1	AGRG1_HUMAN Adhesion G-protein coupled receptor G1	121662	0.436	-0.435	0.871	0.00473713674486773	up-regulated
P31350	RRM2	RIR2_HUMAN Ribonucleoside-diphosphate reductase subunit M2	40571.1	0.435	-0.435	0.87	0.0153373957257947	up-regulated
P05023	ATP1A1	AT1A1_HUMAN Sodium/potassium-transporting ATPase subunit alpha-1	173683	0.434	-0.434	0.868	0.00343354481978955	up-regulated
Q15782	CHI3L2	CH3L2_HUMAN Chitinase-3-like protein 2	266520	0.434	-0.433	0.867	0.00235868884667714	up-regulated
O75131	CPNE3	CPNE3_HUMAN Copine-3	159344	0.433	-0.432	0.865	0.00377327513220772	up-regulated
Q9BUR4	WRAP53	TCAB1_HUMAN Telomerase Cajal body protein 1	19115.1	0.433	-0.432	0.865	0.0396805683819886	up-regulated
P51149	RAB7A	RAB7A_HUMAN Ras-related protein Rab-7a	149280	0.431	-0.431	0.862	0.00406978959543298	up-regulated
Q9H1J7	WNT5B	WNT5B_HUMAN Protein Wnt-5b	207259	0.431	-0.431	0.862	0.00301425861801391	up-regulated
Q9P265	DIP2B	DIP2B_HUMAN Disco-interacting protein 2 homolog B	35684	0.431	-0.431	0.862	0.0184545331163565	up-regulated
P08582	MELTF	TRFM_HUMAN Melanotransferrin	333493	0.43	-0.43	0.86	0.00202220748241326	up-regulated
P11166	SLC2A1	GTR1_HUMAN Solute carrier family 2, facilitated glucose transporter member 1	42910	0.43	-0.43	0.86	0.0150111379201716	up-regulated
Q02750	MAP2K1	MP2K1_HUMAN Dual specificity mitogen-activated protein kinase kinase 1	35073.7	0.43	-0.429	0.859	0.0190769211123843	up-regulated
O00622	CCN1	CCN1_HUMAN CCN family member 1	996388	0.428	-0.427	0.855	0.00089475561606619	up-regulated
P55899	FCGRT	FCGRN_HUMAN IgG receptor FcRn large subunit p51	154724	0.427	-0.427	0.854	0.00409370640684764	up-regulated
P41273	TNFSF9	TNFL9_HUMAN Tumor necrosis factor ligand superfamily member 9	138342	0.426	-0.425	0.851	0.00461490306831335	up-regulated
P18077	RPL35A	RL35A_HUMAN Large ribosomal subunit protein eL33	57017.6	0.425	-0.425	0.85	0.0114177444839115	up-regulated
O14908	GIPC1	GIPC1_HUMAN PDZ domain-containing protein GIPC1	51205.6	0.424	-0.424	0.848	0.0129681683051002	up-regulated
P62241	RPS8	RS8_HUMAN Small ribosomal subunit protein eS8	226226	0.422	-0.421	0.843	0.00307014781441531	up-regulated
O43252	PAPSS1	PAPS1_HUMAN Bifunctional 3'-phosphoadenosine 5'-phosphosulfate synthase 1	17161.6	0.421	-0.421	0.842	0.0497177501919208	up-regulated
P00750	PLAT	TPA_HUMAN Tissue-type plasminogen activator	42719.8	0.42	-0.42	0.84	0.0164722178711193	up-regulated
Q00973	B4GALNT1	B4GN1_HUMAN Beta-1,4 N-acetylgalactosaminyltransferase 1	54847.5	0.42	-0.419	0.839	0.0125244821530571	up-regulated
Q15758	SLC1A5	AAAT_HUMAN Neutral amino acid transporter B(0)	228085	0.42	-0.419	0.839	0.00311111285582926	up-regulated
Q14162	SCARF1	SREC_HUMAN Scavenger receptor class F member 1	174859	0.419	-0.419	0.838	0.0039621224964468	up-regulated
O75071	EFCAB14	EFC14_HUMAN EF-hand calcium-binding domain-containing protein 14	62043.7	0.419	-0.418	0.837	0.011063521506233	up-regulated
P55327	TPD52	TPD52_HUMAN Tumor protein D52	61866.7	0.418	-0.418	0.836	0.0111489820889272	up-regulated
Q16719	KYNU	KYNU_HUMAN Kynureninase	49193.9	0.418	-0.418	0.836	0.0143112921889957	up-regulated
Q9NZZ3	CHMP5	CHMP5_HUMAN Charged multivesicular body protein 5	50011.9	0.417	-0.416	0.833	0.0142443414597809	up-regulated
Q9Y6M5	SLC30A1	ZNT1_HUMAN Proton-coupled zinc antiporter SLC30A1	18660.6	0.417	-0.416	0.833	0.0461415286828677	up-regulated
P10301	RRAS	RRAS_HUMAN Ras-related protein R-Ras	25331.9	0.416	-0.415	0.831	0.0317232222848261	up-regulated
P04085	PDGFA	PDGFA_HUMAN Platelet-derived growth factor subunit A	245532	0.415	-0.414	0.829	0.0030725380122738	up-regulated
Q01628	IFITM3	IFM3_HUMAN Interferon-induced transmembrane protein 3	73746.6	0.414	-0.414	0.828	0.00962165226042849	up-regulated
O14511	NRG2	NRG2_HUMAN Pro-neuregulin-2, membrane-bound isoform	36933.3	0.412	-0.412	0.824	0.0208745151576914	up-regulated
P62879	GNB2	GBB2_HUMAN Guanine nucleotide-binding protein G(I)/G(S)/G(T) subunit beta-2	75064.3	0.41	-0.41	0.82	0.0098149272752696	up-regulated
Q99808	SLC29A1	S29A1_HUMAN Equilibrative nucleoside transporter 1	130524	0.41	-0.41	0.82	0.00568790858266458	up-regulated
Q9UBI6	GNG12	GBG12_HUMAN Guanine nucleotide-binding protein G(I)/G(S)/G(O) subunit gamma-12	106521	0.41	-0.409	0.819	0.00694664330236443	up-regulated
Q9BUF5	TUBB6	TBB6_HUMAN Tubulin beta-6 chain	63611.3	0.408	-0.408	0.816	0.0118866001535054	up-regulated
P07204	THBD	TRBM_HUMAN Thrombomodulin	74369.8	0.408	-0.407	0.815	0.0101497967368071	up-regulated
Q8NBI6	XXYLT1	XXLT1_HUMAN Xyloside xylosyltransferase 1	30521.1	0.407	-0.406	0.813	0.0273294046317297	up-regulated
P25942	CD40	TNR5_HUMAN Tumor necrosis factor receptor superfamily member 5	144435	0.405	-0.405	0.81	0.00544245062566509	up-regulated
Q08334	IL10RB	I10R2_HUMAN Interleukin-10 receptor subunit beta	79841.3	0.405	-0.405	0.81	0.00967049796844577	up-regulated
Q13242	SRSF9	SRSF9_HUMAN Serine/arginine-rich splicing factor 9	50485.9	0.405	-0.405	0.81	0.0156597615648471	up-regulated
Q2NL82	TSR1	TSR1_HUMAN Pre-rRNA-processing protein TSR1 homolog	42447.1	0.404	-0.403	0.807	0.0192216546231238	up-regulated
Q14344	GNA13	GNA13_HUMAN Guanine nucleotide-binding protein subunit alpha-13	25657.6	0.403	-0.402	0.805	0.0347295678512385	up-regulated
O14617	AP3D1	AP3D1_HUMAN AP-3 complex subunit delta-1	50245.8	0.401	-0.401	0.802	0.0163333439271515	up-regulated
Q13951	CBFB	PEBB_HUMAN Core-binding factor subunit beta	50029.5	0.401	-0.401	0.802	0.016410009212362	up-regulated
Q8IXL6	FAM20C	FA20C_HUMAN Extracellular serine/threonine protein kinase FAM20C	420029	0.398	-0.398	0.796	0.00235226877912602	up-regulated
Q15198	PDGFRL	PGFRL_HUMAN Platelet-derived growth factor receptor-like protein	90390.9	0.397	-0.397	0.794	0.00923913969626026	up-regulated
O75326	SEMA7A	SEM7A_HUMAN Semaphorin-7A	1540317	0.394	-0.394	0.788	0.000959113323921414	up-regulated
P29992	GNA11	GNA11_HUMAN Guanine nucleotide-binding protein subunit alpha-11	105238	0.393	-0.393	0.786	0.00829264780093016	up-regulated
Q86VE9	SERINC5	SERC5_HUMAN Serine incorporator 5	77415.9	0.393	-0.393	0.786	0.0112197060723978	up-regulated
Q7Z4H8	POGLUT3	PLGT3_HUMAN Protein O-glucosyltransferase 3	58179.1	0.392	-0.392	0.784	0.0151999926369058	up-regulated
O95456	PSMG1	PSMG1_HUMAN Proteasome assembly chaperone 1	24895.2	0.391	-0.391	0.782	0.0395737992777924	up-regulated
P61960	UFM1	UFM1_HUMAN Ubiquitin-fold modifier 1	69823.8	0.391	-0.391	0.782	0.0127049720062167	up-regulated
P36941	LTBR	TNR3_HUMAN Tumor necrosis factor receptor superfamily member 3	43372.1	0.39	-0.39	0.78	0.021220433450744	up-regulated
P62070	RRAS2	RRAS2_HUMAN Ras-related protein R-Ras2	373112	0.39	-0.389	0.779	0.0028375583507049	up-regulated
P25101	EDNRA	EDNRA_HUMAN Endothelin-1 receptor	26754.9	0.387	-0.386	0.773	0.0377581242140049	up-regulated
P54762	EPHB1	EPHB1_HUMAN Ephrin type-B receptor 1	64363	0.387	-0.386	0.773	0.0144306061070885	up-regulated
Q9NQC3	RTN4	RTN4_HUMAN Reticulon-4	42082.2	0.386	-0.386	0.772	0.022753298587774	up-regulated
Q8N114	SHISA5	SHSA5_HUMAN Protein shisa-5	93203.8	0.386	-0.385	0.771	0.0100642558892988	up-regulated
P17813	ENG	EGLN_HUMAN Endoglin	206509	0.383	-0.383	0.766	0.00498180725646118	up-regulated
O75674	TOM1L1	TM1L1_HUMAN TOM1-like protein 1	136244	0.382	-0.381	0.763	0.00733023922878104	up-regulated
Q5VSG8	MANEAL	MANEL_HUMAN Glycoprotein endo-alpha-1,2-mannosidase-like protein	85345.6	0.382	-0.381	0.763	0.011422658040003	up-regulated
P05107	ITGB2	ITB2_HUMAN Integrin beta-2	47640.6	0.381	-0.38	0.761	0.0209466291251129	up-regulated
P63313	TMSB10	TYB10_HUMAN Thymosin beta-10	198786	0.378	-0.378	0.756	0.00543670362341713	up-regulated
P00533	EGFR	EGFR_HUMAN Epidermal growth factor receptor	389999	0.376	-0.375	0.751	0.00320557356098992	up-regulated
Q8WXR4	MYO3B	MYO3B_HUMAN Myosin-IIIb	55982.7	0.376	-0.375	0.751	0.0185471627328394	up-regulated
O95218	ZRANB2	ZRAB2_HUMAN Zinc finger Ran-binding domain-containing protein 2	83501.1	0.375	-0.375	0.75	0.0124668042384888	up-regulated
Q9H497	TOR3A	TOR3A_HUMAN Torsin-3A	124821	0.375	-0.374	0.749	0.00855592932592997	up-regulated
P80303	NUCB2	NUCB2_HUMAN Nucleobindin-2	1084990	0.374	-0.374	0.748	0.00153575228778026	up-regulated
Q8NBP0	TTC13	TTC13_HUMAN Tetratricopeptide repeat protein 13	30546.1	0.374	-0.373	0.747	0.0362965285433596	up-regulated
P07942	LAMB1	LAMB1_HUMAN Laminin subunit beta-1	1390324	0.373	-0.373	0.746	0.00131346375000147	up-regulated
Q15768	EFNB3	EFNB3_HUMAN Ephrin-B3	49860.3	0.372	-0.371	0.743	0.0217472013984047	up-regulated
Q01650	SLC7A5	LAT1_HUMAN Large neutral amino acids transporter small subunit 1	451702	0.371	-0.371	0.742	0.00301081307867093	up-regulated
Q86YB8	ERO1B	ERO1B_HUMAN ERO1-like protein beta	30721.4	0.371	-0.371	0.742	0.0368663493640302	up-regulated
P62701	RPS4X	RS4X_HUMAN Small ribosomal subunit protein eS4, X isoform	466231	0.369	-0.369	0.738	0.00300746902975722	up-regulated
Q9H2H9	SLC38A1	S38A1_HUMAN Sodium-coupled neutral amino acid symporter 1	28399.9	0.369	-0.369	0.738	0.0409587994900854	up-regulated
Q13751	LAMB3	LAMB3_HUMAN Laminin subunit beta-3	1253912	0.368	-0.368	0.736	0.00149495185544235	up-regulated
Q14114	LRP8	LRP8_HUMAN Low-density lipoprotein receptor-related protein 8	526810	0.368	-0.368	0.736	0.00277335663072208	up-regulated
Q9UHI8	ADAMTS1	ATS1_HUMAN A disintegrin and metalloproteinase with thrombospondin motifs 1	153866	0.368	-0.368	0.736	0.00759231333187785	up-regulated
Q15223	NECTIN1	NECT1_HUMAN Nectin-1	130862	0.367	-0.366	0.733	0.00892624326845825	up-regulated
P18124	RPL7	RL7_HUMAN Large ribosomal subunit protein uL30	85521.5	0.365	-0.365	0.73	0.0135016711767798	up-regulated
Q16394	EXT1	EXT1_HUMAN Exostosin-1	666221	0.365	-0.365	0.73	0.00241469034556548	up-regulated
P63220	RPS21	RS21_HUMAN Small ribosomal subunit protein eS21	77212.4	0.364	-0.364	0.728	0.0150622907520709	up-regulated
Q9BZQ8	NIBAN1	NIBA1_HUMAN Protein Niban 1	107344	0.364	-0.364	0.728	0.0110019590513353	up-regulated
P55001	MFAP2	MFAP2_HUMAN Microfibrillar-associated protein 2	879200	0.363	-0.363	0.726	0.00202781927933844	up-regulated
Q93063	EXT2	EXT2_HUMAN Exostosin-2	692805	0.363	-0.362	0.725	0.00241806484144069	up-regulated
O94766	B3GAT3	B3GA3_HUMAN Galactosylgalactosylxylosylprotein 3-beta-glucuronosyltransferase 3	90682.6	0.362	-0.362	0.724	0.0131714336296096	up-regulated
P62851	RPS25	RS25_HUMAN Small ribosomal subunit protein eS25	236298	0.362	-0.361	0.723	0.00564201592190808	up-regulated
Q9C0H2	TTYH3	TTYH3_HUMAN Protein tweety homolog 3	188842	0.361	-0.361	0.722	0.00685898256257166	up-regulated
Q15388	TOMM20	TOM20_HUMAN Mitochondrial import receptor subunit TOM20 homolog	41573	0.361	-0.36	0.721	0.029231128841985	up-regulated
P51153	RAB13	RAB13_HUMAN Ras-related protein Rab-13	71071.4	0.359	-0.359	0.718	0.017194045264195	up-regulated
Q6NW40	RGMB	RGMB_HUMAN Repulsive guidance molecule B	102637	0.359	-0.358	0.717	0.0121647344099796	up-regulated
P01111	NRAS	RASN_HUMAN GTPase NRas	128927	0.358	-0.358	0.716	0.00992292646380739	up-regulated
P05362	ICAM1	ICAM1_HUMAN Intercellular adhesion molecule 1	274312	0.358	-0.357	0.715	0.0052240087081335	up-regulated
P84077	ARF1	ARF1_HUMAN ADP-ribosylation factor 1	426971	0.355	-0.355	0.71	0.00379298141695032	up-regulated
Q07812	BAX	BAX_HUMAN Apoptosis regulator BAX	45391.6	0.354	-0.354	0.708	0.0283785010729403	up-regulated
Q9H013	ADAM19	ADA19_HUMAN Disintegrin and metalloproteinase domain-containing protein 19	274030	0.354	-0.354	0.708	0.00544511830912245	up-regulated
P53985	SLC16A1	MOT1_HUMAN Monocarboxylate transporter 1	47371.1	0.353	-0.353	0.706	0.0274243685177017	up-regulated
Q15904	ATP6AP1	VAS1_HUMAN V-type proton ATPase subunit S1	1356203	0.353	-0.353	0.706	0.00170530536712618	up-regulated
Q9UDY2	TJP2	ZO2_HUMAN Tight junction protein 2	98308.5	0.353	-0.353	0.706	0.013431561089802	up-regulated
P61769	B2M	B2MG_HUMAN Beta-2-microglobulin	11080620	0.353	-0.352	0.705	0.000495611330968765	up-regulated
Q07954	LRP1	LRP1_HUMAN Prolow-density lipoprotein receptor-related protein 1	400085	0.352	-0.351	0.703	0.00415738971520246	up-regulated
O43633	CHMP2A	CHM2A_HUMAN Charged multivesicular body protein 2a	74286.6	0.351	-0.35	0.701	0.0179836781143096	up-regulated
P08621	SNRNP70	RU17_HUMAN U1 small nuclear ribonucleoprotein 70 kDa	49274.7	0.351	-0.35	0.701	0.0269962489224258	up-regulated
P03956	MMP1	MMP1_HUMAN Interstitial collagenase	231350	0.35	-0.35	0.7	0.00655316490573142	up-regulated
P60953	CDC42	CDC42_HUMAN Cell division control protein 42 homolog	106559	0.35	-0.35	0.7	0.0128783399997105	up-regulated
P78509	RELN	RELN_HUMAN Reelin	1326410	0.35	-0.35	0.7	0.00179692833077501	up-regulated
Q8WUM4	PDCD6IP	PDC6I_HUMAN Programmed cell death 6-interacting protein	1797317	0.349	-0.348	0.697	0.00150221948164848	up-regulated
O14763	TNFRSF10B	TR10B_HUMAN Tumor necrosis factor receptor superfamily member 10B	36790.8	0.348	-0.348	0.696	0.0373817476728466	up-regulated
P05556	ITGB1	ITB1_HUMAN Integrin beta-1	1178839	0.347	-0.347	0.694	0.00201906015080909	up-regulated
P05091	ALDH2	ALDH2_HUMAN Aldehyde dehydrogenase, mitochondrial	55717.6	0.346	-0.345	0.691	0.025081312609136	up-regulated
O00391	QSOX1	QSOX1_HUMAN Sulfhydryl oxidase 1	2864250	0.345	-0.345	0.69	0.00117525483845947	up-regulated
Q9NP97	DYNLRB1	DLRB1_HUMAN Dynein light chain roadblock-type 1	31523.6	0.345	-0.345	0.69	0.0452252844239251	up-regulated
P29373	CRABP2	RABP2_HUMAN Cellular retinoic acid-binding protein 2	96183.4	0.344	-0.344	0.688	0.0151056738394715	up-regulated
[truncated: 394 more rows]

## Sheet: Table S7
Table S7.qPCR primer sequences used in this study.
[truncated: 43 more rows]
